# Supplementary material for: Inference on chains of disease progression based on disease networks
Source: PLoS One. 2019 Jun 28;14(6):e0218871. doi: 10.1371/journal.pone.0218871 (PMC6599221; doi:10.1371/journal.pone.0218871)
Supplement: S1 Dataset — (ZIP) [file pone.0218871.s001.zip]

Archive with 5 entries (5 files):
- 5_IntegratedNetwork.csv
- 1_ADN.csv
- 2_pDPN.csv
- 3_cDPN.csv
- 4_tDPN.csv
