# Supplementary material for: Inference on chains of disease progression based on disease networks
Source: PLoS One. 2019 Jun 28;14(6):e0218871. doi: 10.1371/journal.pone.0218871 (PMC6599221; doi:10.1371/journal.pone.0218871)
Supplement: S1 Dataset — (ZIP) [file pone.0218871.s001.zip › 5_IntegratedNetwork.csv]

prior disease	posterior disease	weight
Bacteremia	Bacterial Infections	0.035464968
Gram-Negative Bacterial Infections	Bacterial Infections	0.027863911
Burkholderia Infections	Bacterial Infections	0.020851441
Salmonella Infections	Bacterial Infections	0.039562828
Typhoid Fever	Bacterial Infections	0.034698896
Leptospirosis	Bacterial Infections	0.0362977
Pseudomonas Infections	Bacterial Infections	0.05376944
Q Fever	Bacterial Infections	0.048154341
Boutonneuse Fever	Bacterial Infections	0.036115756
Mycobacterium Infections	Bacterial Infections	0.032969024
Tuberculosis, Miliary	Bacterial Infections	0.036115756
Tuberculosis, Pleural	Bacterial Infections	0.041702883
Enterocolitis, Pseudomembranous	Bacterial Infections	0.020851441
Staphylococcal Infections	Bacterial Infections	0.036115756
Streptococcal Infections	Bacterial Infections	0.034782609
Pneumococcal Infections	Bacterial Infections	0.034403123
Pneumonia, Pneumococcal	Bacterial Infections	0.051532891
Rheumatic Heart Disease	Bacterial Infections	0.041962716
Arthritis, Reactive	Bacterial Infections	0.033436693
Coinfection	Bacterial Infections	0.059502126
Appendicitis	Bacterial Infections	0.04662524
Diverticulitis	Bacterial Infections	0.012238206
Respiratory Tract Infections	Bacterial Infections	0.038069349
Sepsis	Bacterial Infections	0.036017916
Cellulitis	Bacterial Infections	0.031532789
Paracoccidioidomycosis	Bacterial Infections	0.036115756
Suppuration	Bacterial Infections	0.000176487
Abscess	Bacterial Infections	0.068117849
Urinary Tract Infections	Bacterial Infections	0.084717089
Candidiasis	Bacterial Infections	0.041608015
Lung Diseases, Fungal	Bacterial Infections	0.034698896
Pneumonia, Pneumocystis	Bacterial Infections	0.025537696
Encephalitis	Bacterial Infections	0.037686733
Myelitis	Bacterial Infections	0.033245657
Cytomegalovirus Infections	Bacterial Infections	0.039539439
Influenza, Human	Bacterial Infections	0.021889928
Picornaviridae Infections	Bacterial Infections	0.036115756
Common Cold	Bacterial Infections	0.037300192
AIDS-Related Complex	Bacterial Infections	0.006047448
Parasitic Diseases	Bacterial Infections	0.023132597
Leishmaniasis, Cutaneous	Bacterial Infections	0.034403123
Chagas Disease	Bacterial Infections	0.039130435
Chagas Cardiomyopathy	Bacterial Infections	0.043052839
Neoplasms	Bacterial Infections	0.011303308
Cysts	Bacterial Infections	0.012616169
Choledochal Cyst	Bacterial Infections	0.008806072
Tuberous Sclerosis	Bacterial Infections	0.022185796
Lymphoma, T-Cell, Peripheral	Bacterial Infections	0.010767638
Neoplasms by Site	Bacterial Infections	0.012922179
Bone Neoplasms	Bacterial Infections	0.01476635
Colonic Neoplasms	Bacterial Infections	0.006925689
Sigmoid Neoplasms	Bacterial Infections	0.003180717
Rectal Neoplasms	Bacterial Infections	0.008346467
Liver Neoplasms	Bacterial Infections	0.011225305
Multiple Endocrine Neoplasia Type 2a	Bacterial Infections	0.013555467
Bone Marrow Neoplasms	Bacterial Infections	0.014755794
Lung Neoplasms	Bacterial Infections	0.009721525
Vulvar Neoplasms	Bacterial Infections	0.036860489
Prostatic Neoplasms	Bacterial Infections	0.003537713
Urinary Bladder Neoplasms	Bacterial Infections	0.016497745
Neoplasms, Second Primary	Bacterial Infections	0.011642326
Osteosclerosis	Bacterial Infections	0.012038585
Osteoporosis	Bacterial Infections	0.017433149
Intervertebral Disc Degeneration	Bacterial Infections	0.010127775
Spinal Stenosis	Bacterial Infections	0.004260979
Arthritis, Psoriatic	Bacterial Infections	0.030568908
Spondylosis	Bacterial Infections	0.010431149
Arthritis	Bacterial Infections	0.047077825
Arthritis, Rheumatoid	Bacterial Infections	0.012704013
Gout	Bacterial Infections	0.007163339
Osteoarthritis	Bacterial Infections	0.008827934
Muscular Diseases	Bacterial Infections	0.011772052
Polymyalgia Rheumatica	Bacterial Infections	0.032969024
Cholestasis	Bacterial Infections	0.01076605
Cholecystitis	Bacterial Infections	0.006917401
Cholecystitis, Acute	Bacterial Infections	0.007323001
Gastroenteritis	Bacterial Infections	0.020919201
Colitis	Bacterial Infections	0.020978921
Enteritis	Bacterial Infections	0.020717911
Duodenitis	Bacterial Infections	0.025109386
Gastritis	Bacterial Infections	0.064985379
Gastrointestinal Hemorrhage	Bacterial Infections	0.01945915
Peptic Ulcer Hemorrhage	Bacterial Infections	0.018780062
Duodenal Obstruction	Bacterial Infections	0.015002916
Peptic Ulcer	Bacterial Infections	0.018854102
Duodenal Ulcer	Bacterial Infections	0.015002916
Peptic Ulcer Perforation	Bacterial Infections	0.017826133
Intestinal Obstruction	Bacterial Infections	0.017535893
Ileus	Bacterial Infections	0.022351251
Intestinal Pseudo-Obstruction	Bacterial Infections	0.022476461
Intussusception	Bacterial Infections	0.020851441
Hemorrhoids	Bacterial Infections	0.009128011
Stomach Ulcer	Bacterial Infections	0.016900899
Achlorhydria	Bacterial Infections	0.036115756
Exocrine Pancreatic Insufficiency	Bacterial Infections	0.009325048
Pancreatitis	Bacterial Infections	0.039748321
Pancreatitis, Chronic	Bacterial Infections	0.024077171
Noma	Bacterial Infections	0.008598023
Gingival Hemorrhage	Bacterial Infections	0.03826919
Periodontal Diseases	Bacterial Infections	0.035400522
Tooth Diseases	Bacterial Infections	0.036115756
Dental Plaque	Bacterial Infections	0.042135049
Asthma	Bacterial Infections	0.016642184
Bronchitis	Bacterial Infections	0.030858818
Bronchiolitis	Bacterial Infections	0.031434731
Bronchitis, Chronic	Bacterial Infections	0.029725721
Lung Diseases	Bacterial Infections	0.020883476
Sarcoidosis, Pulmonary	Bacterial Infections	0.033705265
Pneumonia	Bacterial Infections	0.033754086
Pulmonary Fibrosis	Bacterial Infections	0.017614339
Paranasal Sinus Diseases	Bacterial Infections	0.020851441
Sinusitis	Bacterial Infections	0.042138128
Maxillary Sinusitis	Bacterial Infections	0.020851441
Rhinitis	Bacterial Infections	0.028618335
Pleural Effusion	Bacterial Infections	0.017307077
Respiratory Insufficiency	Bacterial Infections	0.020420991
Airway Obstruction	Bacterial Infections	0.03662301
Ear Diseases	Bacterial Infections	0.015603304
Otitis Media	Bacterial Infections	0.040457739
Hypotension, Orthostatic	Bacterial Infections	0.011176622
Brain Diseases	Bacterial Infections	0.031721954
Parkinson Disease	Bacterial Infections	0.021163774
Brain Ischemia	Bacterial Infections	0.010236368
Cerebral Infarction	Bacterial Infections	0.011056554
Ischemic Attack, Transient	Bacterial Infections	0.010236368
Dementia, Vascular	Bacterial Infections	0.029647164
Intracranial Arteriosclerosis	Bacterial Infections	0.022198599
Dementia	Bacterial Infections	0.02971146
Alzheimer Disease	Bacterial Infections	0.029525073
Epilepsy	Bacterial Infections	0.021467176
Tic Disorders	Bacterial Infections	0.018636511
Spinal Cord Diseases	Bacterial Infections	0.007210108
Spinal Cord Injuries	Bacterial Infections	0.014458369
Neural Tube Defects	Bacterial Infections	0.013153697
Neurologic Manifestations	Bacterial Infections	0.021425971
Tics	Bacterial Infections	0.037690722
Aphasia	Bacterial Infections	0.023197715
Delirium	Bacterial Infections	0.021742545
Coma	Bacterial Infections	0.013508952
Syncope	Bacterial Infections	0.006192177
Williams Syndrome	Bacterial Infections	0.008512565
Pain	Bacterial Infections	0.007668753
Paralysis	Bacterial Infections	0.022660994
Dizziness	Bacterial Infections	0.003445576
Neuritis	Bacterial Infections	0.01001405
Polyneuropathies	Bacterial Infections	0.020327824
Glaucoma	Bacterial Infections	0.007198037
Prostatitis	Bacterial Infections	0.00840853
Androgen-Insensitivity Syndrome	Bacterial Infections	0.017018605
Kidney Diseases	Bacterial Infections	0.01957684
Hydronephrosis	Bacterial Infections	0.025518223
Nephritis	Bacterial Infections	0.03119476
Pyelonephritis	Bacterial Infections	0.035594874
Nephrosis	Bacterial Infections	0.025518223
Renal Insufficiency	Bacterial Infections	0.025952966
Acute Kidney Injury	Bacterial Infections	0.024251233
Renal Insufficiency, Chronic	Bacterial Infections	0.019586019
Kidney Failure, Chronic	Bacterial Infections	0.019666077
Urinary Bladder Neck Obstruction	Bacterial Infections	0.010080005
Cystitis	Bacterial Infections	0.012859642
Urinary Bladder Calculi	Bacterial Infections	0.00650808
Fallopian Tube Diseases	Bacterial Infections	0.036860489
Infertility, Female	Bacterial Infections	0.023643312
Vaginal Diseases	Bacterial Infections	0.051075392
Echogenic Bowel	Bacterial Infections	0.020851441
Puerperal Disorders	Bacterial Infections	0.036115756
Cardiovascular Diseases	Bacterial Infections	0.016628504
Heart Diseases	Bacterial Infections	0.015606162
Arrhythmias, Cardiac	Bacterial Infections	0.011045358
Atrial Fibrillation	Bacterial Infections	0.009334661
Atrial Flutter	Bacterial Infections	0.006127698
Cardiac Complexes, Premature	Bacterial Infections	0.008158383
Atrial Premature Complexes	Bacterial Infections	0.011579951
Ventricular Premature Complexes	Bacterial Infections	0.011579951
Atrioventricular Block	Bacterial Infections	0.006453511
Bundle-Branch Block	Bacterial Infections	0.009183947
Tachycardia	Bacterial Infections	0.008302399
Tachycardia, Paroxysmal	Bacterial Infections	0.00730251
Tachycardia, Supraventricular	Bacterial Infections	0.009552294
Tachycardia, Ventricular	Bacterial Infections	0.007203767
Cardiomegaly	Bacterial Infections	0.014710914
Cardiomyopathies	Bacterial Infections	0.010089384
Myocarditis	Bacterial Infections	0.011575589
Heart Arrest	Bacterial Infections	0.014402451
Heart Failure	Bacterial Infections	0.020873721
Aortic Valve Insufficiency	Bacterial Infections	0.007829641
Aortic Stenosis, Supravalvular	Bacterial Infections	0.014744196
Mitral Valve Insufficiency	Bacterial Infections	0.007591955
Mitral Valve Stenosis	Bacterial Infections	0.008132079
Myocardial Ischemia	Bacterial Infections	0.012015027
Angina Pectoris	Bacterial Infections	0.005238097
Myocardial Infarction	Bacterial Infections	0.004608144
Anterior Wall Myocardial Infarction	Bacterial Infections	0.002562373
Vascular Diseases	Bacterial Infections	0.021588344
Aneurysm	Bacterial Infections	0.004869334
Atherosclerosis	Bacterial Infections	0.0208599
Embolism and Thrombosis	Bacterial Infections	0.013600433
Embolism	Bacterial Infections	0.013501318
Thrombosis	Bacterial Infections	0.013723884
Thrombophlebitis	Bacterial Infections	0.01516728
Hypertension	Bacterial Infections	0.008003563
Hypertension, Malignant	Bacterial Infections	0.010706905
Hypotension	Bacterial Infections	0.014406553
Peripheral Vascular Diseases	Bacterial Infections	0.019600348
Phlebitis	Bacterial Infections	0.015175955
Varicose Veins	Bacterial Infections	0.022476175
Anemia	Bacterial Infections	0.025828472
Hemoglobin SC Disease	Bacterial Infections	0.020688047
Anemia, Iron-Deficiency	Bacterial Infections	0.019264184
Anemia, Megaloblastic	Bacterial Infections	0.009325048
Purpura, Thrombocytopenic, Idiopathic	Bacterial Infections	0.037450294
Thrombocytopenia	Bacterial Infections	0.018102722
Familial Mediterranean Fever	Bacterial Infections	0.030442954
Glycogen Storage Disease Type VI	Bacterial Infections	0.02010308
Panniculitis, Nodular Nonsuppurative	Bacterial Infections	0.020851441
Erythema Multiforme	Bacterial Infections	0.020851441
Pemphigoid, Bullous	Bacterial Infections	0.045514956
Acidosis	Bacterial Infections	0.022970103
Diabetes Mellitus	Bacterial Infections	0.017157614
Diabetes Mellitus, Type 1	Bacterial Infections	0.017157729
Diabetes Mellitus, Type 2	Bacterial Infections	0.013551979
Hyperkalemia	Bacterial Infections	0.025212619
Hypernatremia	Bacterial Infections	0.035474127
Hypokalemia	Bacterial Infections	0.020749809
Hyponatremia	Bacterial Infections	0.020744404
Child Nutrition Disorders	Bacterial Infections	0.020851441
Malnutrition	Bacterial Infections	0.034025925
Thiamine Deficiency	Bacterial Infections	0.014744196
Protein-Energy Malnutrition	Bacterial Infections	0.033999584
Diabetes Complications	Bacterial Infections	0.021539059
Goiter	Bacterial Infections	0.006111281
Hypothyroidism	Bacterial Infections	0.009385271
Immune Complex Diseases	Bacterial Infections	0.014744196
Calculi	Bacterial Infections	0.008165207
Constriction, Pathologic	Bacterial Infections	0.011057433
Diverticulum	Bacterial Infections	0.012781154
Hernia	Bacterial Infections	0.00689259
Hernia, Diaphragmatic	Bacterial Infections	0.010323429
Disease	Bacterial Infections	0.033325426
Syndrome	Bacterial Infections	0.003817092
Acute Disease	Bacterial Infections	0.02043256
Chronic Disease	Bacterial Infections	0.016940235
Critical Illness	Bacterial Infections	0.03826919
Emphysema	Bacterial Infections	0.01680536
Fibrosis	Bacterial Infections	0.016235778
Hemorrhage	Bacterial Infections	0.025839446
Systemic Inflammatory Response Syndrome	Bacterial Infections	0.036490022
Ischemia	Bacterial Infections	0.010228233
Infarction	Bacterial Infections	0.005570495
Metaplasia	Bacterial Infections	0.034578204
Necrosis	Bacterial Infections	0.028401166
Gangrene	Bacterial Infections	0.015581986
Sclerosis	Bacterial Infections	0.021005202
Shock	Bacterial Infections	0.01773524
Ulcer	Bacterial Infections	0.020587311
Cachexia	Bacterial Infections	0.031277162
Edema	Bacterial Infections	0.019491239
Fatigue	Bacterial Infections	0.025802342
Chest Pain	Bacterial Infections	0.000869062
Urological Manifestations	Bacterial Infections	0.021425971
Alcoholism	Bacterial Infections	0.005090581
Wounds and Injuries	Bacterial Infections	0.016058606
Spinal Injuries	Bacterial Infections	0.014467143
Spinal Fractures	Bacterial Infections	0.013435969
Smoke Inhalation Injury	Bacterial Infections	0.020851441
Contusions	Bacterial Infections	0.011269741
Dislocations	Bacterial Infections	0.020851441
Femoral Neck Fractures	Bacterial Infections	0.014614869
Fractures, Closed	Bacterial Infections	0.013477571
Rib Fractures	Bacterial Infections	0.010744991
Lacerations	Bacterial Infections	0.007907262
Rupture	Bacterial Infections	0.004679244
Sprains and Strains	Bacterial Infections	0.001004367
Bacterial Infections	Bacteremia	0.077606318
Endocarditis, Bacterial	Bacteremia	0.058756836
Endocarditis, Subacute Bacterial	Bacteremia	0.058756836
Gram-Negative Bacterial Infections	Bacteremia	0.076910998
Chlamydia Infections	Bacteremia	0.034175337
Proteus Infections	Bacteremia	0.033550992
Pneumonia, Mycoplasma	Bacteremia	0.018898224
Haemophilus Infections	Bacteremia	0.016532049
Pseudomonas Infections	Bacteremia	0.033256902
Q Fever	Bacteremia	0.043643578
Syphilis	Bacteremia	0.024991286
Tuberculosis	Bacteremia	0.040991004
Tuberculosis, Pulmonary	Bacteremia	0.017994898
Clostridium Infections	Bacteremia	0.03359835
Streptococcal Infections	Bacteremia	0.043346072
Pneumococcal Infections	Bacteremia	0.053452248
Pneumonia, Pneumococcal	Bacteremia	0.03657382
Rheumatic Heart Disease	Bacteremia	0.054224803
Pneumonia, Bacterial	Bacteremia	0.022980039
Vaginosis, Bacterial	Bacteremia	0.032142857
Infection	Bacteremia	0.057485505
Osteitis	Bacteremia	0.011273378
Osteomyelitis	Bacteremia	0.068959056
Coinfection	Bacteremia	0.042591453
Communicable Diseases	Bacteremia	0.032084447
Community-Acquired Infections	Bacteremia	0.031497039
Pneumonia, Ventilator-Associated	Bacteremia	0.026726124
Endophthalmitis	Bacteremia	0.004975951
Appendicitis	Bacteremia	0.038872234
Diverticulitis	Bacteremia	0.017273936
Peritonitis	Bacteremia	0.011239803
Pregnancy Complications, Infectious	Bacteremia	0.037282186
Respiratory Tract Infections	Bacteremia	0.014014755
Sepsis	Bacteremia	0.045340443
Shock, Septic	Bacteremia	0.032732684
Cellulitis	Bacteremia	0.029179993
Aspergillosis	Bacteremia	0.032084447
Paracoccidioidomycosis	Bacteremia	0.032732684
Tinea	Bacteremia	0.024065701
Suppuration	Bacteremia	0.00277502
Abscess	Bacteremia	0.029545565
Empyema	Bacteremia	0.019303746
Urinary Tract Infections	Bacteremia	0.03291383
Candidiasis	Bacteremia	0.031020399
Candidiasis, Oral	Bacteremia	0.023145502
Lung Diseases, Fungal	Bacteremia	0.036689969
Encephalitis	Bacteremia	0.039036003
Myelitis	Bacteremia	0.029532089
Bell Palsy	Bacteremia	0.007500177
Herpes Simplex	Bacteremia	0.029930773
Herpes Zoster	Bacteremia	0.012584713
Hepatitis A	Bacteremia	0.023384327
Hepatitis C	Bacteremia	0.023387049
Hepatitis C, Chronic	Bacteremia	0.019031177
Hepatitis D	Bacteremia	0.026179123
Hepatitis E	Bacteremia	0.023384327
Pneumonia, Viral	Bacteremia	0.005787989
Influenza, Human	Bacteremia	0.016695818
AIDS-Related Complex	Bacteremia	0.00507802
Parasitemia	Bacteremia	0.031524416
Toxoplasmosis	Bacteremia	0.021821789
Toxoplasmosis, Congenital	Bacteremia	0.010910895
Chagas Cardiomyopathy	Bacteremia	0.034684399
Malaria	Bacteremia	0.020892772
Neoplasms	Bacteremia	0.011114276
Cysts	Bacteremia	0.01833276
Choledochal Cyst	Bacteremia	0.027145787
Tuberous Sclerosis	Bacteremia	0.014067011
Leukemia	Bacteremia	0.034948619
Leukemia, Lymphoid	Bacteremia	0.027714896
Leukemia, Myeloid	Bacteremia	0.044618971
Lymphoma	Bacteremia	0.035026694
Lymphoma, Non-Hodgkin	Bacteremia	0.033722928
Lymphoma, B-Cell, Marginal Zone	Bacteremia	0.034684399
Neoplasms, Connective Tissue	Bacteremia	0.004463988
Sarcoma	Bacteremia	0.032836294
Melanoma	Bacteremia	0.000709345
Multiple Myeloma	Bacteremia	0.028250035
Neoplasms by Site	Bacteremia	0.011943816
Abdominal Neoplasms	Bacteremia	0.000884227
Bone Neoplasms	Bacteremia	0.011929016
Spinal Neoplasms	Bacteremia	0.011100907
Esophageal Neoplasms	Bacteremia	0.014275738
Intestinal Neoplasms	Bacteremia	0.011893109
Colonic Neoplasms	Bacteremia	0.007670375
Sigmoid Neoplasms	Bacteremia	0.00636749
Rectal Neoplasms	Bacteremia	0.011222698
Anus Neoplasms	Bacteremia	0.011422638
Stomach Neoplasms	Bacteremia	0.009662559
Liver Neoplasms	Bacteremia	0.018290247
Pancreatic Neoplasms	Bacteremia	0.029674779
Adrenal Gland Neoplasms	Bacteremia	0.011501954
Multiple Endocrine Neoplasia Type 2a	Bacteremia	0.012845804
Ovarian Neoplasms	Bacteremia	0.003406789
Pharyngeal Neoplasms	Bacteremia	0.007931988
Bone Marrow Neoplasms	Bacteremia	0.012445297
Brain Neoplasms	Bacteremia	0.011226419
Spinal Cord Neoplasms	Bacteremia	0.01102368
Peripheral Nervous System Neoplasms	Bacteremia	0.018898224
Pelvic Neoplasms	Bacteremia	0.007052594
Skin Neoplasms	Bacteremia	0.007175405
Soft Tissue Neoplasms	Bacteremia	0.002900331
Splenic Neoplasms	Bacteremia	0.013693282
Thoracic Neoplasms	Bacteremia	0.006133736
Mediastinal Neoplasms	Bacteremia	0.013551946
Lung Neoplasms	Bacteremia	0.007550637
Uterine Cervical Neoplasms	Bacteremia	0.005783106
Vulvar Neoplasms	Bacteremia	0.040089186
Prostatic Neoplasms	Bacteremia	0.004509493
Kidney Neoplasms	Bacteremia	0.010932083
Ureteral Neoplasms	Bacteremia	0.007121751
Urinary Bladder Neoplasms	Bacteremia	0.011933613
Neoplasms, Second Primary	Bacteremia	0.010737674
Mucolipidoses	Bacteremia	0.030338711
Osteoporosis	Bacteremia	0.006662819
Alveolar Bone Loss	Bacteremia	0.035856858
Osteitis Deformans	Bacteremia	0.010940849
Intervertebral Disc Degeneration	Bacteremia	0.001672205
Scoliosis	Bacteremia	0.002326026
Spinal Stenosis	Bacteremia	0.002100856
Spondylosis	Bacteremia	0.005768933
Foot Deformities	Bacteremia	0.005500015
Foot Deformities, Acquired	Bacteremia	0.004445445
Arthralgia	Bacteremia	0.0136862
Shoulder Pain	Bacteremia	0.00502387
Arthritis	Bacteremia	0.019122833
Arthritis, Rheumatoid	Bacteremia	0.013328498
Chondrocalcinosis	Bacteremia	0.015673625
Gout	Bacteremia	0.01249082
Osteoarthritis	Bacteremia	0.003748183
Bursitis	Bacteremia	0.013822524
Contracture	Bacteremia	0.025705253
Muscular Diseases	Bacteremia	0.013845995
Myalgia	Bacteremia	0.013589911
Myositis	Bacteremia	0.014556326
Polymyalgia Rheumatica	Bacteremia	0.012819293
Rheumatic Diseases	Bacteremia	0.015365
Cholestasis	Bacteremia	0.030761013
Cholangitis	Bacteremia	0.048281443
Cholecystitis	Bacteremia	0.017260318
Cholecystitis, Acute	Bacteremia	0.017328665
Rectal Fistula	Bacteremia	0.01300665
Esophageal Diseases	Bacteremia	0.028145587
Gastroesophageal Reflux	Bacteremia	0.016718943
Esophageal and Gastric Varices	Bacteremia	0.029206346
Mallory-Weiss Syndrome	Bacteremia	0.012123253
Esophagitis	Bacteremia	0.01851909
Esophagitis, Peptic	Bacteremia	0.012197637
Gastroenteritis	Bacteremia	0.018994089
Colitis	Bacteremia	0.018763169
Colitis, Collagenous	Bacteremia	0.018898224
Enteritis	Bacteremia	0.018782822
Duodenitis	Bacteremia	0.012506948
Ileitis	Bacteremia	0.016903085
Gastritis	Bacteremia	0.012627778
Gastritis, Atrophic	Bacteremia	0.002258321
Crohn Disease	Bacteremia	0.013628577
Gastrointestinal Hemorrhage	Bacteremia	0.018102865
Hematemesis	Bacteremia	0.022748945
Peptic Ulcer Hemorrhage	Bacteremia	0.010298591
Irritable Bowel Syndrome	Bacteremia	0.007427741
Duodenal Obstruction	Bacteremia	0.006995169
Peptic Ulcer	Bacteremia	0.010116649
Duodenal Ulcer	Bacteremia	0.006995169
Peptic Ulcer Perforation	Bacteremia	0.008697919
Intestinal Obstruction	Bacteremia	0.01386457
Ileus	Bacteremia	0.017687467
Intestinal Pseudo-Obstruction	Bacteremia	0.01771048
Intestinal Volvulus	Bacteremia	0.012117789
Intestinal Polyposis	Bacteremia	0.009449112
Anus Diseases	Bacteremia	0.026726124
Hemorrhoids	Bacteremia	0.005348985
Rectal Prolapse	Bacteremia	0.005726213
Stomach Ulcer	Bacteremia	0.009512802
Achlorhydria	Bacteremia	0.032732684
Pyloric Stenosis	Bacteremia	0.011216403
Pyloric Stenosis, Hypertrophic	Bacteremia	0.011216403
Liver Diseases	Bacteremia	0.015043155
Hepatic Encephalopathy	Bacteremia	0.029222585
Hepatitis	Bacteremia	0.023384327
Hepatitis, Chronic	Bacteremia	0.019031177
Hypertension, Portal	Bacteremia	0.030039018
Liver Cirrhosis	Bacteremia	0.022130015
Liver Cirrhosis, Alcoholic	Bacteremia	0.018487062
Liver Diseases, Alcoholic	Bacteremia	0.014476242
Pancreatitis	Bacteremia	0.019433672
Pancreatitis, Chronic	Bacteremia	0.023489019
Noma	Bacteremia	0.006570076
Gingival Hemorrhage	Bacteremia	0.034684399
Periodontal Diseases	Bacteremia	0.032084447
Periodontal Attachment Loss	Bacteremia	0.032897585
Periodontitis	Bacteremia	0.032961586
Periodontal Pocket	Bacteremia	0.034016803
Sialadenitis	Bacteremia	0.018551441
Pharyngitis	Bacteremia	0.021277283
Tooth Diseases	Bacteremia	0.032732684
Dental Plaque	Bacteremia	0.043643578
Asthma	Bacteremia	0.005423501
Status Asthmaticus	Bacteremia	0.004247025
Bronchitis	Bacteremia	0.01369765
Bronchitis, Chronic	Bacteremia	0.013192786
Bronchopneumonia	Bacteremia	0.022575834
Vocal Cord Paralysis	Bacteremia	0.017189781
Lung Diseases	Bacteremia	0.009378288
Hypertension, Pulmonary	Bacteremia	0.038191804
Familial Primary Pulmonary Hypertension	Bacteremia	0.012005657
Pneumoconiosis	Bacteremia	0.039588992
Anthracosis	Bacteremia	0.003471594
Asbestosis	Bacteremia	0.004796607
Pneumonia	Bacteremia	0.030739734
Pulmonary Eosinophilia	Bacteremia	0.018031767
Pulmonary Fibrosis	Bacteremia	0.010933574
Epistaxis	Bacteremia	0.009582864
Nasal Obstruction	Bacteremia	0.013363062
Sinusitis	Bacteremia	0.010887931
Ethmoid Sinusitis	Bacteremia	0.008066517
Maxillary Sinusitis	Bacteremia	0.009739317
Rhinitis	Bacteremia	7.81E-05
Pleural Effusion	Bacteremia	0.018315197
Pleurisy	Bacteremia	0.01171596
Pneumothorax	Bacteremia	0.002012226
Cough	Bacteremia	0.006383414
Respiratory Insufficiency	Bacteremia	0.014764186
Airway Obstruction	Bacteremia	0.009586815
Otorhinolaryngologic Diseases	Bacteremia	0.018361282
Ear Diseases	Bacteremia	0.010855435
Hearing Loss	Bacteremia	0.00786883
Otitis	Bacteremia	0.017345466
Otitis Externa	Bacteremia	0.020236409
Otitis Media	Bacteremia	0.047858462
Nervous System Diseases	Bacteremia	0.016933968
Multiple Sclerosis	Bacteremia	0.020666911
Giant Cell Arteritis	Bacteremia	0.015243023
Autonomic Nervous System Diseases	Bacteremia	0.020714063
Hypotension, Orthostatic	Bacteremia	0.009896686
Brain Diseases	Bacteremia	0.023695429
Basal Ganglia Diseases	Bacteremia	0.018685574
Parkinson Disease	Bacteremia	0.013013812
Brain Ischemia	Bacteremia	0.0047141
Cerebral Infarction	Bacteremia	0.011132681
Ischemic Attack, Transient	Bacteremia	0.0047141
Carotid Stenosis	Bacteremia	0.001100937
Dementia, Vascular	Bacteremia	0.020358482
Intracranial Arteriosclerosis	Bacteremia	0.014079814
Intracranial Hemorrhages	Bacteremia	0.012232164
Cerebral Hemorrhage	Bacteremia	0.012311664
Hematoma, Subdural	Bacteremia	0.0247663
Subarachnoid Hemorrhage	Bacteremia	0.020764926
Dementia	Bacteremia	0.020873921
Alzheimer Disease	Bacteremia	0.020614857
Meningoencephalitis	Bacteremia	0.018898224
Epilepsy	Bacteremia	0.021476108
Epilepsies, Partial	Bacteremia	0.015080259
Epilepsy, Generalized	Bacteremia	0.024000826
Seizures	Bacteremia	0.019889612
Hydrocephalus	Bacteremia	0.016196978
Hypoxia, Brain	Bacteremia	0.016566296
Hypertensive Encephalopathy	Bacteremia	0.005205252
Meningitis	Bacteremia	0.025556268
Scrapie	Bacteremia	0.009814587
Movement Disorders	Bacteremia	0.012031633
Dyskinesias	Bacteremia	0.007595473
Essential Tremor	Bacteremia	0.005903009
Tic Disorders	Bacteremia	0.01569801
Spinal Cord Diseases	Bacteremia	0.003222216
Spinal Cord Injuries	Bacteremia	0.010169318
Neural Tube Defects	Bacteremia	0.013368986
Neurologic Manifestations	Bacteremia	0.020318154
Ataxia	Bacteremia	0.010888372
Tics	Bacteremia	0.039934103
Tremor	Bacteremia	0.005903009
Aphasia	Bacteremia	0.013703839
Delirium	Bacteremia	0.016697693
Unconsciousness	Bacteremia	0.005282312
Coma	Bacteremia	0.010556227
Syncope	Bacteremia	0.006403906
Intellectual Disability	Bacteremia	0.012041923
Hallucinations	Bacteremia	0.013677956
Muscular Atrophy	Bacteremia	0.015244931
Spasm	Bacteremia	0.019997932
Pain	Bacteremia	0.003681699
Back Pain	Bacteremia	0.015106353
Low Back Pain	Bacteremia	0.013120773
Headache	Bacteremia	0.006273623
Neuralgia	Bacteremia	0.00410287
Sciatica	Bacteremia	0.000377315
Paralysis	Bacteremia	0.014973256
Paraplegia	Bacteremia	0.027858905
Paresis	Bacteremia	0.013363062
Dizziness	Bacteremia	0.001125449
Blindness	Bacteremia	0.010535369
Urinary Bladder, Neurogenic	Bacteremia	0.029784455
Peripheral Nervous System Diseases	Bacteremia	0.015162453
Brachial Plexus Neuritis	Bacteremia	0.000716159
Mononeuropathies	Bacteremia	0.008048695
Carpal Tunnel Syndrome	Bacteremia	0.000364817
Neuritis	Bacteremia	0.003905593
Polyneuropathies	Bacteremia	0.01746898
Polyradiculopathy	Bacteremia	0.026901791
Radiculopathy	Bacteremia	0.002792557
Neurotoxicity Syndromes	Bacteremia	0.029000919
Skull Fractures	Bacteremia	0.017188321
Conjunctivitis	Bacteremia	0.022020599
Vitreous Hemorrhage	Bacteremia	0.011441705
Cataract	Bacteremia	0.002700421
Glaucoma	Bacteremia	0.001206858
Diabetic Retinopathy	Bacteremia	0.016292837
Uveitis, Anterior	Bacteremia	0.032084447
Epididymitis	Bacteremia	0.020903484
Phimosis	Bacteremia	0.010138593
Prostatitis	Bacteremia	0.014648363
Orchitis	Bacteremia	0.020871112
Androgen-Insensitivity Syndrome	Bacteremia	0.013592849
Kidney Diseases	Bacteremia	0.026319403
Hydronephrosis	Bacteremia	0.02240108
Kidney Diseases, Cystic	Bacteremia	0.024472824
Kidney Papillary Necrosis	Bacteremia	0.040875835
Nephritis	Bacteremia	0.037758133
Glomerulonephritis	Bacteremia	0.025854089
Pyelonephritis	Bacteremia	0.044385753
Kidney Calculi	Bacteremia	0.020901931
Nephrosis	Bacteremia	0.02240108
Nephrotic Syndrome	Bacteremia	0.022000924
Renal Insufficiency	Bacteremia	0.027501547
Acute Kidney Injury	Bacteremia	0.026269723
Kidney Tubular Necrosis, Acute	Bacteremia	0.018290463
Renal Insufficiency, Chronic	Bacteremia	0.026408201
Kidney Failure, Chronic	Bacteremia	0.027176483
Urethral Stricture	Bacteremia	0.019044414
Urinary Bladder Neck Obstruction	Bacteremia	0.008331665
Urethritis	Bacteremia	0.022244712
Cystitis	Bacteremia	0.018808241
Urinary Bladder Calculi	Bacteremia	0.013288229
Proteinuria	Bacteremia	0.022529313
Urinary Incontinence	Bacteremia	0.023877175
Fallopian Tube Diseases	Bacteremia	0.033407655
Vaginal Diseases	Bacteremia	0.038575837
Vaginitis	Bacteremia	0.02362644
Vulvovaginitis	Bacteremia	0.027543435
Puerperal Disorders	Bacteremia	0.036369648
Cardiovascular Diseases	Bacteremia	0.010750823
Heart Diseases	Bacteremia	0.010859617
Arrhythmias, Cardiac	Bacteremia	0.007094124
Atrial Fibrillation	Bacteremia	0.00841507
Atrial Flutter	Bacteremia	0.006609363
Atrial Premature Complexes	Bacteremia	0.002006128
Ventricular Premature Complexes	Bacteremia	0.002006128
Heart Block	Bacteremia	0.010311605
Atrioventricular Block	Bacteremia	0.004663606
Bundle-Branch Block	Bacteremia	0.002912746
Tachycardia	Bacteremia	0.006621843
Tachycardia, Paroxysmal	Bacteremia	0.005638781
Tachycardia, Supraventricular	Bacteremia	0.007931913
Tachycardia, Ventricular	Bacteremia	0.005845813
Ventricular Fibrillation	Bacteremia	0.008395624
Cardiac Tamponade	Bacteremia	0.018898224
Cardiomegaly	Bacteremia	0.013342193
Cardiomyopathies	Bacteremia	0.012410651
Myocarditis	Bacteremia	0.034707876
Endocarditis	Bacteremia	0.043695472
Heart Aneurysm	Bacteremia	0.005384727
Heart Arrest	Bacteremia	0.012223105
Heart Failure	Bacteremia	0.016396352
Heart Rupture, Post-Infarction	Bacteremia	0.018898224
Aortic Valve Insufficiency	Bacteremia	0.012262132
Aortic Valve Stenosis	Bacteremia	0.018045466
Mitral Valve Insufficiency	Bacteremia	0.011369821
Mitral Valve Stenosis	Bacteremia	0.015675339
Myocardial Ischemia	Bacteremia	0.009955547
Angina Pectoris	Bacteremia	0.004479397
Coronary Occlusion	Bacteremia	0.004459882
Myocardial Infarction	Bacteremia	0.003029146
Anterior Wall Myocardial Infarction	Bacteremia	0.003086623
Shock, Cardiogenic	Bacteremia	0.000724159
Pericarditis	Bacteremia	0.008317746
Pulmonary Heart Disease	Bacteremia	0.005688808
Vascular Diseases	Bacteremia	0.014975326
Aneurysm	Bacteremia	0.004693904
Aneurysm, Ruptured	Bacteremia	0.001908191
Angiodysplasia	Bacteremia	0.013452366
Atherosclerosis	Bacteremia	0.011401633
Intermittent Claudication	Bacteremia	0.000372279
Arteritis	Bacteremia	0.019318294
Embolism and Thrombosis	Bacteremia	0.010383935
Embolism	Bacteremia	0.011151376
Embolism, Cholesterol	Bacteremia	0.021821789
Thrombosis	Bacteremia	0.010583345
Venous Thrombosis	Bacteremia	0.032069358
Thrombophlebitis	Bacteremia	0.010581017
Telangiectasia, Hereditary Hemorrhagic	Bacteremia	0.007715167
Hypertension	Bacteremia	0.003587766
Hypertension, Malignant	Bacteremia	0.006307925
Hypotension	Bacteremia	0.013711659
Peripheral Vascular Diseases	Bacteremia	0.012176565
Phlebitis	Bacteremia	0.010579278
Varicose Veins	Bacteremia	0.016206541
Varicose Ulcer	Bacteremia	0.012569142
Venous Insufficiency	Bacteremia	0.016590685
Hematologic Diseases	Bacteremia	0.028825112
Anemia	Bacteremia	0.021992275
Anemia, Hemolytic	Bacteremia	0.030974982
Hemoglobin SC Disease	Bacteremia	0.014809925
Anemia, Iron-Deficiency	Bacteremia	0.016445095
Anemia, Pernicious	Bacteremia	0.015451865
Hemophilia A	Bacteremia	0.032991444
Thrombocytopenia	Bacteremia	0.029865443
Myelodysplastic-Myeloproliferative Diseases	Bacteremia	0.010910895
Polycythemia Vera	Bacteremia	0.000649861
Eosinophilia	Bacteremia	0.019281352
Polycythemia	Bacteremia	0.001156697
Lymphadenitis	Bacteremia	0.018522961
Lymphedema	Bacteremia	0.029658811
Congenital Abnormalities	Bacteremia	0.014320069
Cryopyrin-Associated Periodic Syndromes	Bacteremia	0.026901791
Familial Mediterranean Fever	Bacteremia	0.02759127
Glycogen Storage Disease Type VI	Bacteremia	0.016891639
Hernia, Umbilical	Bacteremia	0.002463339
Lupus Erythematosus, Systemic	Bacteremia	0.022130656
Dermatitis	Bacteremia	0.021081827
Dermatitis, Contact	Bacteremia	0.019602464
Erythema Nodosum	Bacteremia	0.026726124
Eczema	Bacteremia	0.01924978
Erythema	Bacteremia	0.022731787
Erythema Multiforme	Bacteremia	0.018898224
Exanthema	Bacteremia	0.017953012
Psoriasis	Bacteremia	0.01485511
Urticaria	Bacteremia	0.012385359
Blister	Bacteremia	0.006640046
Pemphigoid, Bullous	Bacteremia	0.032084447
Acidosis	Bacteremia	0.024013223
Ketosis	Bacteremia	0.026854631
Alkalosis	Bacteremia	0.018413679
Calcinosis	Bacteremia	0.015673625
Diabetes Mellitus	Bacteremia	0.016014206
Diabetes Mellitus, Type 1	Bacteremia	0.016014321
Diabetes Mellitus, Type 2	Bacteremia	0.012855248
Hypoglycemia	Bacteremia	0.015742296
Phosphorus Metabolism Disorders	Bacteremia	0.027123519
Amyloidosis	Bacteremia	0.023145502
Hyperkalemia	Bacteremia	0.022301809
Hypernatremia	Bacteremia	0.028449359
Hypokalemia	Bacteremia	0.016906822
Hyponatremia	Bacteremia	0.015563049
Malnutrition	Bacteremia	0.028782289
Avitaminosis	Bacteremia	0.016891275
Ascorbic Acid Deficiency	Bacteremia	0.017417825
Vitamin A Deficiency	Bacteremia	0.016891275
Vitamin B Deficiency	Bacteremia	0.015371217
Vitamin B 12 Deficiency	Bacteremia	0.014536917
Vitamin D Deficiency	Bacteremia	0.016891275
Vitamin E Deficiency	Bacteremia	0.016891275
Protein-Energy Malnutrition	Bacteremia	0.028597007
Diabetes Complications	Bacteremia	0.018253177
Goiter	Bacteremia	0.00421296
Thyrotoxicosis	Bacteremia	0.012244043
Thyroid Crisis	Bacteremia	0.008521816
Hypothyroidism	Bacteremia	0.007222134
Food Hypersensitivity	Bacteremia	0.030348849
Immune Complex Diseases	Bacteremia	0.013363062
Atrophy	Bacteremia	0.009490384
Calculi	Bacteremia	0.017364923
Constriction, Pathologic	Bacteremia	0.008965049
Diverticulum	Bacteremia	0.010506866
Fistula	Bacteremia	0.020409638
Hernia	Bacteremia	0.001502123
Hernia, Femoral	Bacteremia	0.002146477
Hernia, Inguinal	Bacteremia	0.000488287
Hernia, Ventral	Bacteremia	0.00529148
Hernia, Diaphragmatic	Bacteremia	0.002221107
Polyps	Bacteremia	0.013363062
Sudden Infant Death	Bacteremia	0.018708143
Disease	Bacteremia	0.025028278
Syndrome	Bacteremia	0.003659828
Acute Disease	Bacteremia	0.017506765
Chronic Disease	Bacteremia	0.016708902
Emphysema	Bacteremia	0.007105602
Fibrosis	Bacteremia	0.015841228
Hemorrhage	Bacteremia	0.017192749
Hematoma, Epidural, Spinal	Bacteremia	0.018898224
Jaundice	Bacteremia	0.030807991
Inflammation	Bacteremia	0.014610696
Systemic Inflammatory Response Syndrome	Bacteremia	0.037796447
Ischemia	Bacteremia	0.004681378
Infarction	Bacteremia	0.004142623
Metaplasia	Bacteremia	0.031339159
Necrosis	Bacteremia	0.032251488
Gangrene	Bacteremia	0.007951617
Wallerian Degeneration	Bacteremia	0.018898224
Sclerosis	Bacteremia	0.011560365
Shock	Bacteremia	0.022088504
Ulcer	Bacteremia	0.010980238
Cachexia	Bacteremia	0.021770567
Edema	Bacteremia	0.018996975
Heart Murmurs	Bacteremia	0.021316163
Colic	Bacteremia	0.007013911
Renal Colic	Bacteremia	0.007015151
Pelvic Pain	Bacteremia	0.016601588
Anorexia	Bacteremia	0.018286225
Dyspepsia	Bacteremia	0.010156387
Vomiting	Bacteremia	0.020426675
Urological Manifestations	Bacteremia	0.020318154
Agricultural Workers' Diseases	Bacteremia	0.035714286
Poisoning	Bacteremia	0.014857751
Bites and Stings	Bacteremia	0.016862811
Substance-Related Disorders	Bacteremia	0.016440272
Alcoholic Intoxication	Bacteremia	0.000825282
Alcoholism	Bacteremia	0.007977167
Wounds and Injuries	Bacteremia	0.013390487
Amputation, Traumatic	Bacteremia	0.01793043
Spinal Injuries	Bacteremia	0.010136143
Spinal Fractures	Bacteremia	0.009324005
Burns	Bacteremia	0.014112148
Contusions	Bacteremia	0.006269157
Dislocations	Bacteremia	0.003071367
Foreign Bodies	Bacteremia	0.016855221
Fractures, Bone	Bacteremia	0.001643094
Femoral Neck Fractures	Bacteremia	0.005615683
Fractures, Closed	Bacteremia	0.004866518
Fractures, Open	Bacteremia	0.005761592
Fractures, Spontaneous	Bacteremia	0.017532698
Colles' Fracture	Bacteremia	5.60E-05
Rib Fractures	Bacteremia	0.006986132
Lacerations	Bacteremia	0.009112631
Multiple Trauma	Bacteremia	0.012592127
Rupture	Bacteremia	0.002917529
Thoracic Injuries	Bacteremia	0.008340015
Bacterial Infections	Brain Abscess	0.058676069
Meningitis, Bacterial	Brain Abscess	0.189070044
Tuberculosis, Meningeal	Brain Abscess	0.216103422
Tuberculosis	Brain Abscess	0.123353317
Tuberculosis, Central Nervous System	Brain Abscess	0.225691941
Tuberculosis, Pulmonary	Brain Abscess	0.134080054
Pneumonia, Pneumococcal	Brain Abscess	0.053571492
Pneumonia, Bacterial	Brain Abscess	0.083348571
Osteomyelitis	Brain Abscess	0.058799328
Coinfection	Brain Abscess	0.073646863
Abscess	Brain Abscess	0.043301599
Urinary Tract Infections	Brain Abscess	0.03112494
Candidiasis	Brain Abscess	0.050409932
Encephalitis	Brain Abscess	0.128164792
Myelitis	Brain Abscess	0.072662782
Bone Neoplasms	Brain Abscess	0.068190488
Spinal Neoplasms	Brain Abscess	0.108700437
Breast Neoplasms	Brain Abscess	0.031653423
Breast Neoplasms, Male	Brain Abscess	0.034076672
Colonic Neoplasms	Brain Abscess	0.028646828
Sigmoid Neoplasms	Brain Abscess	0.056103277
Bone Marrow Neoplasms	Brain Abscess	0.069799915
Nervous System Neoplasms	Brain Abscess	0.115679611
Brain Neoplasms	Brain Abscess	0.09174373
Spinal Cord Neoplasms	Brain Abscess	0.110285786
Lung Neoplasms	Brain Abscess	0.05068133
Prostatic Neoplasms	Brain Abscess	0.025244508
Neoplasms, Second Primary	Brain Abscess	0.063147943
Spinal Diseases	Brain Abscess	0.116159459
Intervertebral Disc Degeneration	Brain Abscess	0.057864689
Arthritis	Brain Abscess	0.040589164
Arthritis, Rheumatoid	Brain Abscess	0.044299847
Osteoarthritis	Brain Abscess	0.037460394
Gastroenteritis	Brain Abscess	0.023769696
Colitis	Brain Abscess	0.024100429
Enteritis	Brain Abscess	0.021939408
Peptic Ulcer Hemorrhage	Brain Abscess	0.040645092
Peptic Ulcer	Brain Abscess	0.040375158
Intestinal Obstruction	Brain Abscess	0.047442614
Stomach Ulcer	Brain Abscess	0.031988252
Bronchitis	Brain Abscess	0.001328806
Bronchitis, Chronic	Brain Abscess	0.01455861
Pneumoconiosis	Brain Abscess	0.092179475
Pneumonia	Brain Abscess	0.056935392
Pulmonary Fibrosis	Brain Abscess	0.042732212
Respiratory Insufficiency	Brain Abscess	0.045094122
Airway Obstruction	Brain Abscess	0.025645904
Ear Diseases	Brain Abscess	0.004806475
Hearing Loss	Brain Abscess	0.068237362
Hearing Loss, Sensorineural	Brain Abscess	0.11647556
Tinnitus	Brain Abscess	0.131322632
Vestibular Neuronitis	Brain Abscess	0.114541592
Brain Ischemia	Brain Abscess	0.022236123
Ischemic Attack, Transient	Brain Abscess	0.022236123
Epilepsy	Brain Abscess	0.076240175
Meningitis	Brain Abscess	0.133566085
Spinal Cord Diseases	Brain Abscess	0.019052907
Neural Tube Defects	Brain Abscess	0.08831711
Tics	Brain Abscess	0.023660704
Delirium	Brain Abscess	0.066416978
Pain	Brain Abscess	0.020899149
Headache	Brain Abscess	0.083744896
Cardiovascular Diseases	Brain Abscess	0.02584788
Heart Diseases	Brain Abscess	0.004810657
Arrhythmias, Cardiac	Brain Abscess	0.00539508
Atrioventricular Block	Brain Abscess	0.022345044
Bundle-Branch Block	Brain Abscess	0.021351502
Cardiomegaly	Brain Abscess	0.040468998
Myocarditis	Brain Abscess	0.057967515
Heart Failure	Brain Abscess	0.000657005
Mitral Valve Stenosis	Brain Abscess	0.055338127
Myocardial Ischemia	Brain Abscess	0.003306725
Inferior Wall Myocardial Infarction	Brain Abscess	0.036696393
Pericarditis	Brain Abscess	0.081196037
Pericarditis, Constrictive	Brain Abscess	0.153307532
Vascular Diseases	Brain Abscess	0.024848884
Hypertension	Brain Abscess	0.021564322
Hypertension, Malignant	Brain Abscess	0.057040325
Prehypertension	Brain Abscess	0.111048325
Hemoglobin SC Disease	Brain Abscess	0.019813376
Glycogen Storage Disease Type VI	Brain Abscess	0.037316246
Hernia, Umbilical	Brain Abscess	0.07154681
Acne Vulgaris	Brain Abscess	0.195606782
Diabetes Mellitus	Brain Abscess	0.003401332
Diabetes Mellitus, Type 1	Brain Abscess	0.003401447
Hypokalemia	Brain Abscess	0.011077546
Hyponatremia	Brain Abscess	0.040335549
Malnutrition	Brain Abscess	0.026799299
Protein-Energy Malnutrition	Brain Abscess	0.027874281
Goiter	Brain Abscess	0.057520531
Constriction, Pathologic	Brain Abscess	0.013318813
Hernia	Brain Abscess	0.019653479
Hernia, Inguinal	Brain Abscess	0.038652318
Disease	Brain Abscess	0.032737249
Acute Disease	Brain Abscess	0.014613607
Fibrosis	Brain Abscess	0.032478109
Ischemia	Brain Abscess	0.022203402
Gangrene	Brain Abscess	0.030566186
Shock	Brain Abscess	0.058275317
Ulcer	Brain Abscess	0.025160797
Poisoning	Brain Abscess	0.061655938
Alcoholism	Brain Abscess	0.033747541
Wounds and Injuries	Brain Abscess	0.012241465
Burns	Brain Abscess	0.070821102
Femoral Neck Fractures	Brain Abscess	0.022833134
Fractures, Closed	Brain Abscess	0.003599451
Lacerations	Brain Abscess	0.055397709
Bacterial Infections	Meningitis, Bacterial	0.017307555
Bacteremia	Meningitis, Bacterial	0.042319998
Neurosyphilis	Meningitis, Bacterial	0.067519841
Endocarditis, Bacterial	Meningitis, Bacterial	0.042971819
Endocarditis, Subacute Bacterial	Meningitis, Bacterial	0.042971819
Gram-Negative Bacterial Infections	Meningitis, Bacterial	0.000930234
Lyme Disease	Meningitis, Bacterial	0.153673604
Haemophilus Infections	Meningitis, Bacterial	0.010037297
Pasteurella Infections	Meningitis, Bacterial	0.081166463
Pseudomonas Infections	Meningitis, Bacterial	0.02147704
Syphilis	Meningitis, Bacterial	0.053287081
Syphilis, Latent	Meningitis, Bacterial	0.035577183
Tuberculosis	Meningitis, Bacterial	0.055947591
Tuberculosis, Miliary	Meningitis, Bacterial	0.089901949
Tuberculosis, Pulmonary	Meningitis, Bacterial	0.052422047
Clostridium Infections	Meningitis, Bacterial	0.031288383
Listeriosis	Meningitis, Bacterial	0.251088131
Pneumonia, Pneumococcal	Meningitis, Bacterial	0.015896764
Pneumonia, Bacterial	Meningitis, Bacterial	0.037622686
Infection	Meningitis, Bacterial	0.023249877
Osteitis	Meningitis, Bacterial	0.004164493
Osteomyelitis	Meningitis, Bacterial	0.000914898
Mastoiditis	Meningitis, Bacterial	0.044425004
Coinfection	Meningitis, Bacterial	0.022675683
Communicable Diseases	Meningitis, Bacterial	0.082681894
Endophthalmitis	Meningitis, Bacterial	0.025694894
Diverticulitis	Meningitis, Bacterial	0.004834072
Peritonitis	Meningitis, Bacterial	0.003213836
Sepsis	Meningitis, Bacterial	0.031410413
Dermatomycoses	Meningitis, Bacterial	0.054951027
Aspergillosis	Meningitis, Bacterial	0.050516331
Tinea	Meningitis, Bacterial	0.001791584
Suppuration	Meningitis, Bacterial	0.005727026
Abscess	Meningitis, Bacterial	0.016176256
Liver Abscess	Meningitis, Bacterial	0.042781863
Lung Abscess	Meningitis, Bacterial	0.048746074
Periapical Abscess	Meningitis, Bacterial	0.037556225
Empyema	Meningitis, Bacterial	0.036417909
Urinary Tract Infections	Meningitis, Bacterial	0.01284277
Wound Infection	Meningitis, Bacterial	0.035224887
Candidiasis	Meningitis, Bacterial	0.048491074
Meningitis, Cryptococcal	Meningitis, Bacterial	0.098598294
Cryptococcosis	Meningitis, Bacterial	0.077462202
Virus Diseases	Meningitis, Bacterial	0.077626805
Central Nervous System Viral Diseases	Meningitis, Bacterial	0.089536694
Encephalitis	Meningitis, Bacterial	0.103500893
Encephalitis, Herpes Simplex	Meningitis, Bacterial	0.071357757
Meningitis, Viral	Meningitis, Bacterial	0.106571147
Myelitis	Meningitis, Bacterial	0.027308928
Hepatitis B	Meningitis, Bacterial	0.053770293
Bell Palsy	Meningitis, Bacterial	0.06570512
Chickenpox	Meningitis, Bacterial	0.078184957
Herpes Simplex	Meningitis, Bacterial	0.085208525
Herpes Genitalis	Meningitis, Bacterial	0.097652968
Keratitis, Herpetic	Meningitis, Bacterial	0.088755336
Stomatitis, Herpetic	Meningitis, Bacterial	0.079250026
Herpes Zoster	Meningitis, Bacterial	0.038857586
Hepatitis A	Meningitis, Bacterial	0.038209863
Hepatitis C	Meningitis, Bacterial	0.038212585
Hepatitis C, Chronic	Meningitis, Bacterial	0.022429299
Hepatitis D	Meningitis, Bacterial	0.043420332
Hepatitis E	Meningitis, Bacterial	0.038209863
Measles	Meningitis, Bacterial	0.023570226
Influenza, Human	Meningitis, Bacterial	0.002031847
Parasitic Diseases	Meningitis, Bacterial	0.077253126
Scabies	Meningitis, Bacterial	0.057764698
Neoplasms	Meningitis, Bacterial	0.007898532
Ganglion Cysts	Meningitis, Bacterial	0.057498221
Tuberous Sclerosis	Meningitis, Bacterial	0.011016855
Leukemia	Meningitis, Bacterial	0.070341262
Leukemia, Lymphoid	Meningitis, Bacterial	0.072564992
Leukemia, Prolymphocytic, T-Cell	Meningitis, Bacterial	0.073521418
Leukemia, T-Cell	Meningitis, Bacterial	0.04889542
Precursor Cell Lymphoblastic Leukemia-Lymphoma	Meningitis, Bacterial	0.075189379
Leukemia, Myeloid, Acute	Meningitis, Bacterial	0.005337605
Lymphoma	Meningitis, Bacterial	0.069663124
Hodgkin Disease	Meningitis, Bacterial	0.055402276
Lymphoma, Non-Hodgkin	Meningitis, Bacterial	0.068387596
Lymphoma, Follicular	Meningitis, Bacterial	0.076891121
Mycosis Fungoides	Meningitis, Bacterial	0.070159899
Lipoma	Meningitis, Bacterial	0.000511391
Neoplasms, Connective Tissue	Meningitis, Bacterial	0.019919011
Sarcoma	Meningitis, Bacterial	0.061746609
Melanoma	Meningitis, Bacterial	0.025728272
Meningioma	Meningitis, Bacterial	0.00727393
Multiple Myeloma	Meningitis, Bacterial	0.049148688
Waldenstrom Macroglobulinemia	Meningitis, Bacterial	0.069782064
Hemangioma	Meningitis, Bacterial	0.023347333
Neoplasms by Site	Meningitis, Bacterial	0.008114285
Bone Neoplasms	Meningitis, Bacterial	0.022836634
Skull Neoplasms	Meningitis, Bacterial	0.070063912
Maxillary Neoplasms	Meningitis, Bacterial	0.086700047
Nose Neoplasms	Meningitis, Bacterial	0.078643062
Spinal Neoplasms	Meningitis, Bacterial	0.05537213
Esophageal Neoplasms	Meningitis, Bacterial	0.017673861
Colonic Neoplasms	Meningitis, Bacterial	0.007740616
Rectal Neoplasms	Meningitis, Bacterial	0.011781891
Anus Neoplasms	Meningitis, Bacterial	0.027707887
Multiple Endocrine Neoplasia Type 2a	Meningitis, Bacterial	0.006210106
Pituitary Neoplasms	Meningitis, Bacterial	0.000642691
Ear Neoplasms	Meningitis, Bacterial	0.053477353
Maxillary Sinus Neoplasms	Meningitis, Bacterial	0.086700047
Bone Marrow Neoplasms	Meningitis, Bacterial	0.019593291
Nervous System Neoplasms	Meningitis, Bacterial	0.048180687
Brain Neoplasms	Meningitis, Bacterial	0.050451252
Meningeal Neoplasms	Meningitis, Bacterial	0.007715167
Spinal Cord Neoplasms	Meningitis, Bacterial	0.05695748
Skin Neoplasms	Meningitis, Bacterial	0.026039882
Soft Tissue Neoplasms	Meningitis, Bacterial	0.016832623
Thoracic Neoplasms	Meningitis, Bacterial	0.007714322
Lung Neoplasms	Meningitis, Bacterial	0.024536003
Uterine Cervical Neoplasms	Meningitis, Bacterial	0.02123813
Urinary Bladder Neoplasms	Meningitis, Bacterial	0.00250653
Neoplasms, Second Primary	Meningitis, Bacterial	0.014084745
Bone Diseases	Meningitis, Bacterial	0.066046972
Mucolipidoses	Meningitis, Bacterial	0.014175176
Osteoporosis	Meningitis, Bacterial	0.017081344
Exostoses	Meningitis, Bacterial	0.031788124
Osteitis Deformans	Meningitis, Bacterial	0.004446096
Femur Head Necrosis	Meningitis, Bacterial	0.040187946
Spinal Diseases	Meningitis, Bacterial	0.032267972
Intervertebral Disc Degeneration	Meningitis, Bacterial	0.006819765
Kyphosis	Meningitis, Bacterial	0.013703481
Arthritis, Psoriatic	Meningitis, Bacterial	0.047243296
Spondylosis	Meningitis, Bacterial	0.006647428
Spondylolisthesis	Meningitis, Bacterial	0.009376387
Fasciitis	Meningitis, Bacterial	0.064248353
Foot Deformities	Meningitis, Bacterial	0.020955038
Foot Deformities, Acquired	Meningitis, Bacterial	0.021528151
Arthralgia	Meningitis, Bacterial	0.007804645
Arthritis	Meningitis, Bacterial	0.02295549
Arthritis, Rheumatoid	Meningitis, Bacterial	0.019635948
Felty Syndrome	Meningitis, Bacterial	0.068133555
Chondrocalcinosis	Meningitis, Bacterial	0.024339887
Gout	Meningitis, Bacterial	0.002296505
Hemarthrosis	Meningitis, Bacterial	0.043693959
Muscular Diseases	Meningitis, Bacterial	0.004991144
Muscular Disorders, Atrophic	Meningitis, Bacterial	0.026608776
Myalgia	Meningitis, Bacterial	0.015852557
Myositis	Meningitis, Bacterial	0.017034319
Dermatomyositis	Meningitis, Bacterial	0.073728333
Polymyalgia Rheumatica	Meningitis, Bacterial	0.018908417
Liver Cirrhosis, Biliary	Meningitis, Bacterial	0.050190177
Meckel Diverticulum	Meningitis, Bacterial	0.049057638
Rectal Fistula	Meningitis, Bacterial	0.035526531
Esophageal Diseases	Meningitis, Bacterial	0.056349568
Gastroesophageal Reflux	Meningitis, Bacterial	0.012853277
Esophageal and Gastric Varices	Meningitis, Bacterial	0.054212699
Esophagitis	Meningitis, Bacterial	0.012004955
Esophagitis, Peptic	Meningitis, Bacterial	0.035006594
Gastroenteritis	Meningitis, Bacterial	0.004552144
Colitis	Meningitis, Bacterial	0.004882876
Enteritis	Meningitis, Bacterial	0.007207897
Duodenitis	Meningitis, Bacterial	0.008473406
Gastritis	Meningitis, Bacterial	0.004031667
Crohn Disease	Meningitis, Bacterial	0.029142406
Gastrointestinal Hemorrhage	Meningitis, Bacterial	0.005014017
Peptic Ulcer Hemorrhage	Meningitis, Bacterial	0.011560425
Irritable Bowel Syndrome	Meningitis, Bacterial	0.009311079
Peptic Ulcer	Meningitis, Bacterial	0.011290492
Peptic Ulcer Perforation	Meningitis, Bacterial	0.01205611
Intestinal Obstruction	Meningitis, Bacterial	0.004201461
Ileus	Meningitis, Bacterial	0.012283241
Intestinal Pseudo-Obstruction	Meningitis, Bacterial	0.012570308
Intussusception	Meningitis, Bacterial	0.084997303
Celiac Disease	Meningitis, Bacterial	0.05770792
Fissure in Ano	Meningitis, Bacterial	0.032051378
Hemorrhoids	Meningitis, Bacterial	0.005656449
Rectal Prolapse	Meningitis, Bacterial	0.044235046
Stomach Ulcer	Meningitis, Bacterial	0.009273028
Pyloric Stenosis	Meningitis, Bacterial	0.00472165
Pyloric Stenosis, Hypertrophic	Meningitis, Bacterial	0.00472165
Liver Diseases	Meningitis, Bacterial	0.007335633
Fatty Liver	Meningitis, Bacterial	0.07457465
Fatty Liver, Alcoholic	Meningitis, Bacterial	0.07457465
Hepatic Encephalopathy	Meningitis, Bacterial	0.026529943
Hepatitis	Meningitis, Bacterial	0.038209863
Hepatitis, Alcoholic	Meningitis, Bacterial	0.042364252
Hepatitis, Chronic	Meningitis, Bacterial	0.022429299
Hepatomegaly	Meningitis, Bacterial	0.057237755
Hypertension, Portal	Meningitis, Bacterial	0.047754645
Liver Cirrhosis	Meningitis, Bacterial	0.026229049
Liver Cirrhosis, Alcoholic	Meningitis, Bacterial	0.023201452
Liver Diseases, Alcoholic	Meningitis, Bacterial	0.023142505
Pancreatitis	Meningitis, Bacterial	0.005352662
Pancreatitis, Chronic	Meningitis, Bacterial	0.010980894
Hemoperitoneum	Meningitis, Bacterial	0.046416019
Mesenteric Lymphadenitis	Meningitis, Bacterial	0.047062089
Stomatitis	Meningitis, Bacterial	0.079239949
Asthma	Meningitis, Bacterial	0.018128983
Status Asthmaticus	Meningitis, Bacterial	0.005256614
Bronchopneumonia	Meningitis, Bacterial	0.01251715
Vocal Cord Paralysis	Meningitis, Bacterial	0.038949279
Voice Disorders	Meningitis, Bacterial	0.04659231
Asbestosis	Meningitis, Bacterial	0.017298384
Granulomatosis with Polyangiitis	Meningitis, Bacterial	0.090708813
Pulmonary Disease, Chronic Obstructive	Meningitis, Bacterial	0.090157376
Pneumonia	Meningitis, Bacterial	0.032394003
Pulmonary Eosinophilia	Meningitis, Bacterial	0.006011577
Pulmonary Fibrosis	Meningitis, Bacterial	0.018068313
Sinusitis	Meningitis, Bacterial	0.028833243
Ethmoid Sinusitis	Meningitis, Bacterial	0.019219447
Maxillary Sinusitis	Meningitis, Bacterial	0.026916758
Sphenoid Sinusitis	Meningitis, Bacterial	0.066395033
Hemothorax	Meningitis, Bacterial	0.026630456
Pleural Effusion	Meningitis, Bacterial	0.000734906
Pneumothorax	Meningitis, Bacterial	0.013165157
Respiratory Insufficiency	Meningitis, Bacterial	0.036887487
Airway Obstruction	Meningitis, Bacterial	0.003320344
Otorhinolaryngologic Diseases	Meningitis, Bacterial	0.046518768
Hearing Loss	Meningitis, Bacterial	0.010352931
Hearing Loss, Bilateral	Meningitis, Bacterial	0.054586298
Hearing Loss, Sensorineural	Meningitis, Bacterial	0.032584073
Vertigo	Meningitis, Bacterial	0.007505872
Benign Paroxysmal Positional Vertigo	Meningitis, Bacterial	0.016779687
Otitis Media	Meningitis, Bacterial	0.008665129
Nervous System Diseases	Meningitis, Bacterial	0.048097648
Multiple Sclerosis	Meningitis, Bacterial	0.033899299
Hereditary Sensory and Autonomic Neuropathies	Meningitis, Bacterial	0.081676082
Giant Cell Arteritis	Meningitis, Bacterial	0.05921371
Autonomic Nervous System Diseases	Meningitis, Bacterial	0.009192035
Central Nervous System Diseases	Meningitis, Bacterial	0.092137628
Brain Diseases	Meningitis, Bacterial	0.012453568
Basal Ganglia Diseases	Meningitis, Bacterial	0.019407175
Huntington Disease	Meningitis, Bacterial	0.077090526
Brain Edema	Meningitis, Bacterial	0.047752901
Cerebellar Ataxia	Meningitis, Bacterial	0.058820089
Cerebral Infarction	Meningitis, Bacterial	0.024471064
Carotid Stenosis	Meningitis, Bacterial	0.019074086
Dementia, Vascular	Meningitis, Bacterial	0.020341499
Intracranial Arteriosclerosis	Meningitis, Bacterial	0.011029658
Intracranial Hemorrhages	Meningitis, Bacterial	0.017970105
Subarachnoid Hemorrhage	Meningitis, Bacterial	0.040625244
Dementia	Meningitis, Bacterial	0.007212037
Encephalomyelitis	Meningitis, Bacterial	0.103851879
Meningoencephalitis	Meningitis, Bacterial	0.070927997
Epilepsy	Meningitis, Bacterial	0.016294408
Epilepsy, Generalized	Meningitis, Bacterial	0.01626967
Migraine Disorders	Meningitis, Bacterial	0.027711119
Hydrocephalus	Meningitis, Bacterial	0.062461487
Hypoxia, Brain	Meningitis, Bacterial	0.029587109
Meningitis	Meningitis, Bacterial	0.123854591
Scrapie	Meningitis, Bacterial	0.016789308
Movement Disorders	Meningitis, Bacterial	0.026741314
Dyskinesias	Meningitis, Bacterial	0.013787354
Chorea	Meningitis, Bacterial	0.046856686
Tic Disorders	Meningitis, Bacterial	0.006849979
Ocular Motility Disorders	Meningitis, Bacterial	0.065955289
Spinal Cord Diseases	Meningitis, Bacterial	0.002911064
Amyotrophic Lateral Sclerosis	Meningitis, Bacterial	0.044909573
Spinal Cord Injuries	Meningitis, Bacterial	0.008020007
Cranial Nerve Diseases	Meningitis, Bacterial	0.092900336
Abducens Nerve Diseases	Meningitis, Bacterial	0.073579692
Facial Nerve Diseases	Meningitis, Bacterial	0.070858527
Oculomotor Nerve Diseases	Meningitis, Bacterial	0.046785216
Ophthalmoplegia	Meningitis, Bacterial	0.070422421
Exotropia	Meningitis, Bacterial	0.097129335
Optic Nerve Diseases	Meningitis, Bacterial	0.067025279
Optic Neuropathy, Ischemic	Meningitis, Bacterial	0.067425621
Trigeminal Neuralgia	Meningitis, Bacterial	0.045585141
Neural Tube Defects	Meningitis, Bacterial	0.041562184
Motor Neuron Disease	Meningitis, Bacterial	0.041318449
Cerebrospinal Fluid Rhinorrhea	Meningitis, Bacterial	0.070214924
Ataxia	Meningitis, Bacterial	0.029136041
Tics	Meningitis, Bacterial	0.025844277
Aphasia	Meningitis, Bacterial	0.010138616
Delirium	Meningitis, Bacterial	0.019662052
Unconsciousness	Meningitis, Bacterial	0.006007604
Coma	Meningitis, Bacterial	0.028896282
Hallucinations	Meningitis, Bacterial	0.001657766
Phantom Limb	Meningitis, Bacterial	0.085749246
Muscular Atrophy	Meningitis, Bacterial	0.021661326
Low Back Pain	Meningitis, Bacterial	0.021391819
Headache	Meningitis, Bacterial	0.023799128
Neck Pain	Meningitis, Bacterial	0.034375534
Neuralgia	Meningitis, Bacterial	0.034516394
Sciatica	Meningitis, Bacterial	0.010254233
Paralysis	Meningitis, Bacterial	0.02501758
Paraplegia	Meningitis, Bacterial	0.03375824
Dizziness	Meningitis, Bacterial	0.010248907
Diplopia	Meningitis, Bacterial	0.033327016
Urinary Bladder, Neurogenic	Meningitis, Bacterial	0.004101836
Peripheral Nervous System Diseases	Meningitis, Bacterial	0.029987989
Mononeuropathies	Meningitis, Bacterial	0.022758376
Neuritis	Meningitis, Bacterial	0.010817159
Polyneuropathies	Meningitis, Bacterial	0.005958368
Polyradiculopathy	Meningitis, Bacterial	0.00024711
Radiculopathy	Meningitis, Bacterial	0.006848184
Neurotoxicity Syndromes	Meningitis, Bacterial	0.038919711
Alcohol Withdrawal Delirium	Meningitis, Bacterial	0.026941372
Skull Fractures	Meningitis, Bacterial	0.013322654
Conjunctivitis	Meningitis, Bacterial	0.028752232
Keratoconjunctivitis	Meningitis, Bacterial	0.059135625
Keratitis	Meningitis, Bacterial	0.058981203
Blepharoptosis	Meningitis, Bacterial	0.055712747
Ocular Hypertension	Meningitis, Bacterial	0.099476176
Glaucoma, Angle-Closure	Meningitis, Bacterial	0.033029301
Orbital Cellulitis	Meningitis, Bacterial	0.051305665
Hypertensive Retinopathy	Meningitis, Bacterial	0.069764761
Macular Degeneration	Meningitis, Bacterial	0.014067485
Exfoliation Syndrome	Meningitis, Bacterial	0.096406893
Phimosis	Meningitis, Bacterial	0.020015511
Kidney Diseases	Meningitis, Bacterial	0.005624537
Anuria	Meningitis, Bacterial	0.041173365
Hypertension, Renovascular	Meningitis, Bacterial	0.038651833
Kidney Papillary Necrosis	Meningitis, Bacterial	0.002437983
Nephritis	Meningitis, Bacterial	0.029780442
Glomerulonephritis	Meningitis, Bacterial	0.036282157
Glomerulonephritis, Membranous	Meningitis, Bacterial	0.073651119
Pyelonephritis	Meningitis, Bacterial	0.019252968
Nephrotic Syndrome	Meningitis, Bacterial	0.039178365
Renal Insufficiency	Meningitis, Bacterial	0.023954241
Acute Kidney Injury	Meningitis, Bacterial	0.028148134
Kidney Tubular Necrosis, Acute	Meningitis, Bacterial	0.039614998
Renal Insufficiency, Chronic	Meningitis, Bacterial	0.006584907
Kidney Failure, Chronic	Meningitis, Bacterial	0.008319634
Hemolytic-Uremic Syndrome	Meningitis, Bacterial	0.019611614
Oliguria	Meningitis, Bacterial	0.041936912
Urinary Incontinence	Meningitis, Bacterial	0.019300316
Parametritis	Meningitis, Bacterial	0.048382605
Endometriosis	Meningitis, Bacterial	0.001073963
Uterine Cervicitis	Meningitis, Bacterial	0.001076906
Vaginitis	Meningitis, Bacterial	0.00971187
Atrophic Vaginitis	Meningitis, Bacterial	0.034547829
Abortion, Habitual	Meningitis, Bacterial	0.010259784
Atrial Fibrillation	Meningitis, Bacterial	0.000116945
Atrial Flutter	Meningitis, Bacterial	0.004223432
Tachycardia	Meningitis, Bacterial	0.011453998
Tachycardia, Paroxysmal	Meningitis, Bacterial	0.00766751
Tachycardia, Supraventricular	Meningitis, Bacterial	0.008060475
Tachycardia, Ventricular	Meningitis, Bacterial	0.005357543
Ventricular Fibrillation	Meningitis, Bacterial	0.005588527
Myocarditis	Meningitis, Bacterial	0.020292786
Endocarditis	Meningitis, Bacterial	0.029531324
Heart Arrest	Meningitis, Bacterial	0.015822345
Aortic Valve Stenosis	Meningitis, Bacterial	0.004032159
Aneurysm, Ruptured	Meningitis, Bacterial	0.005306313
Angiodysplasia	Meningitis, Bacterial	0.026380995
Intermittent Claudication	Meningitis, Bacterial	0.001952866
Arteritis	Meningitis, Bacterial	0.058780614
Polyarteritis Nodosa	Meningitis, Bacterial	0.066419642
Thrombophlebitis	Meningitis, Bacterial	0.011748833
Peripheral Vascular Diseases	Meningitis, Bacterial	0.000419996
Phlebitis	Meningitis, Bacterial	0.011747093
Varicose Veins	Meningitis, Bacterial	0.025173849
Purpura, Schoenlein-Henoch	Meningitis, Bacterial	0.051041642
Hematologic Diseases	Meningitis, Bacterial	0.014070575
Anemia	Meningitis, Bacterial	0.013992026
Anemia, Aplastic	Meningitis, Bacterial	0.030419773
Anemia, Hemolytic	Meningitis, Bacterial	0.061567623
Anemia, Hemolytic, Autoimmune	Meningitis, Bacterial	0.071041789
Anemia, Hemolytic, Congenital	Meningitis, Bacterial	0.04659231
Hemoglobin SC Disease	Meningitis, Bacterial	7.03E-05
Sickle Cell Trait	Meningitis, Bacterial	0.078870851
Anemia, Iron-Deficiency	Meningitis, Bacterial	0.006964963
Anemia, Pernicious	Meningitis, Bacterial	0.004661895
Purpura	Meningitis, Bacterial	0.051041642
Thrombocytopenia	Meningitis, Bacterial	0.045023283
Agammaglobulinemia	Meningitis, Bacterial	0.102987562
Paraproteinemias	Meningitis, Bacterial	0.056824923
Eosinophilia	Meningitis, Bacterial	0.00082228
Polycythemia	Meningitis, Bacterial	0.006523633
Lymphadenitis	Meningitis, Bacterial	0.009105119
Granuloma	Meningitis, Bacterial	0.070106878
Sarcoidosis	Meningitis, Bacterial	0.037305964
Congenital Abnormalities	Meningitis, Bacterial	0.008207716
Cryopyrin-Associated Periodic Syndromes	Meningitis, Bacterial	0.00024711
Glycogen Storage Disease Type VI	Meningitis, Bacterial	0.011218042
Lupus Erythematosus, Systemic	Meningitis, Bacterial	0.042957027
Panniculitis	Meningitis, Bacterial	0.082799999
Scleroderma, Systemic	Meningitis, Bacterial	0.033298225
Dermatitis	Meningitis, Bacterial	0.042854665
Dermatitis, Contact	Meningitis, Bacterial	0.034861369
Eczema	Meningitis, Bacterial	0.03482288
Erythema	Meningitis, Bacterial	0.032692816
Exanthema	Meningitis, Bacterial	0.009091697
Alopecia	Meningitis, Bacterial	0.105575218
Callosities	Meningitis, Bacterial	0.050690137
Psoriasis	Meningitis, Bacterial	0.02354015
Urticaria	Meningitis, Bacterial	0.015783481
Pemphigoid, Bullous	Meningitis, Bacterial	0.063776605
Pemphigus	Meningitis, Bacterial	0.083953157
Acidosis	Meningitis, Bacterial	0.024022889
Ketosis	Meningitis, Bacterial	0.025419528
Alkalosis	Meningitis, Bacterial	0.012730118
Calcinosis	Meningitis, Bacterial	0.024339887
Diabetes Mellitus	Meningitis, Bacterial	0.006068874
Diabetes Mellitus, Type 1	Meningitis, Bacterial	0.006068988
Diabetes Mellitus, Type 2	Meningitis, Bacterial	0.006281
Hypoglycemia	Meningitis, Bacterial	0.014665742
Phosphorus Metabolism Disorders	Meningitis, Bacterial	0.014615395
Hyperkalemia	Meningitis, Bacterial	0.008986464
Hypernatremia	Meningitis, Bacterial	0.018370459
Hypokalemia	Meningitis, Bacterial	0.024705975
Hyponatremia	Meningitis, Bacterial	0.0294683
Malnutrition	Meningitis, Bacterial	0.017052001
Protein-Energy Malnutrition	Meningitis, Bacterial	0.015752929
Cushing Syndrome	Meningitis, Bacterial	0.075752865
Diabetes Complications	Meningitis, Bacterial	0.007094992
Hypothyroidism	Meningitis, Bacterial	0.002348723
Atrophy	Meningitis, Bacterial	0.010211985
Fistula	Meningitis, Bacterial	0.018148415
Hernia, Femoral	Meningitis, Bacterial	0.009661061
Splenomegaly	Meningitis, Bacterial	0.02817893
Prolapse	Meningitis, Bacterial	0.004595426
Sudden Infant Death	Meningitis, Bacterial	0.006401007
Disease	Meningitis, Bacterial	0.015676883
Acute Disease	Meningitis, Bacterial	0.00486631
Chronic Disease	Meningitis, Bacterial	0.003247672
Fibrosis	Meningitis, Bacterial	0.021570441
Hemorrhage	Meningitis, Bacterial	0.006934642
Inflammation	Meningitis, Bacterial	0.008729142
Infarction	Meningitis, Bacterial	0.00037595
Necrosis	Meningitis, Bacterial	0.022159544
Shock	Meningitis, Bacterial	0.016906804
Ulcer	Meningitis, Bacterial	0.004664684
Birth Weight	Meningitis, Bacterial	0.006131393
Cachexia	Meningitis, Bacterial	0.025826194
Edema	Meningitis, Bacterial	0.006107789
Pelvic Pain	Meningitis, Bacterial	0.01073729
Anorexia	Meningitis, Bacterial	0.012086286
Poisoning	Meningitis, Bacterial	0.010611013
Bites and Stings	Meningitis, Bacterial	0.019653054
Alcoholic Intoxication	Meningitis, Bacterial	0.003297196
Alcoholism	Meningitis, Bacterial	0.020353703
Wounds and Injuries	Meningitis, Bacterial	0.008565768
Abdominal Injuries	Meningitis, Bacterial	0.052256966
Amputation, Traumatic	Meningitis, Bacterial	0.010821544
Spinal Injuries	Meningitis, Bacterial	0.007986832
Spinal Fractures	Meningitis, Bacterial	0.008401225
Burns	Meningitis, Bacterial	0.003322178
Contusions	Meningitis, Bacterial	0.006495168
Foreign Bodies	Meningitis, Bacterial	0.017299556
Ankle Fractures	Meningitis, Bacterial	0.002360909
Fractures, Open	Meningitis, Bacterial	0.004586116
Fractures, Spontaneous	Meningitis, Bacterial	0.022403233
Rib Fractures	Meningitis, Bacterial	0.007209206
Ankle Injuries	Meningitis, Bacterial	0.018068983
Thoracic Injuries	Meningitis, Bacterial	0.00377624
Bacterial Infections	Meningitis, Haemophilus	0.02311902
Meningitis, Bacterial	Meningitis, Haemophilus	0.120497245
Meningitis, Pneumococcal	Meningitis, Haemophilus	0.129544781
Endocarditis, Bacterial	Meningitis, Haemophilus	0.03228345
Endocarditis, Subacute Bacterial	Meningitis, Haemophilus	0.03228345
Gram-Negative Bacterial Infections	Meningitis, Haemophilus	0.032697454
Proteus Infections	Meningitis, Haemophilus	0.021268444
Meningococcal Infections	Meningitis, Haemophilus	0.130295021
Haemophilus Infections	Meningitis, Haemophilus	0.063748034
Pseudomonas Infections	Meningitis, Haemophilus	0.010653032
Clostridium Infections	Meningitis, Haemophilus	0.04145722
Listeriosis	Meningitis, Haemophilus	0.104470561
Pneumonia, Pneumococcal	Meningitis, Haemophilus	0.023390743
Infection	Meningitis, Haemophilus	0.017698068
Osteomyelitis	Meningitis, Haemophilus	0.016345949
Mastoiditis	Meningitis, Haemophilus	0.129916582
Coinfection	Meningitis, Haemophilus	0.02276613
Diverticulitis	Meningitis, Haemophilus	0.001429923
Pelvic Infection	Meningitis, Haemophilus	0.019348625
Respiratory Tract Infections	Meningitis, Haemophilus	0.010857652
Sepsis	Meningitis, Haemophilus	0.063275336
Cellulitis	Meningitis, Haemophilus	0.005354899
Dermatomycoses	Meningitis, Haemophilus	0.070269714
Tinea	Meningitis, Haemophilus	0.033558804
Abscess	Meningitis, Haemophilus	0.007863248
Empyema	Meningitis, Haemophilus	0.035344034
Otitis Media, Suppurative	Meningitis, Haemophilus	0.109717507
Urinary Tract Infections	Meningitis, Haemophilus	0.01207168
Candidiasis	Meningitis, Haemophilus	0.037163413
Meningitis, Viral	Meningitis, Haemophilus	0.092121609
Myelitis	Meningitis, Haemophilus	0.011632149
Bell Palsy	Meningitis, Haemophilus	0.026216987
Herpes Simplex	Meningitis, Haemophilus	0.092868219
Stomatitis, Herpetic	Meningitis, Haemophilus	0.094624683
Herpes Zoster	Meningitis, Haemophilus	0.011397218
Influenza, Human	Meningitis, Haemophilus	0.083792609
Cysts	Meningitis, Haemophilus	0.001846595
Choledochal Cyst	Meningitis, Haemophilus	0.007687934
Tuberous Sclerosis	Meningitis, Haemophilus	0.004618473
Leukemia	Meningitis, Haemophilus	0.001046233
Leukemia, T-Cell	Meningitis, Haemophilus	0.064214107
Precursor T-Cell Lymphoblastic Leukemia-Lymphoma	Meningitis, Haemophilus	0.077549549
Lipoma	Meningitis, Haemophilus	0.032278611
Neoplasms, Connective Tissue	Meningitis, Haemophilus	0.051686231
Leiomyoma	Meningitis, Haemophilus	0.01362753
Myoma	Meningitis, Haemophilus	0.01362753
Poroma	Meningitis, Haemophilus	0.076531464
Multiple Myeloma	Meningitis, Haemophilus	0.038392934
Bone Neoplasms	Meningitis, Haemophilus	0.007159855
Spinal Neoplasms	Meningitis, Haemophilus	0.009514554
Digestive System Neoplasms	Meningitis, Haemophilus	0.048311037
Stomach Neoplasms	Meningitis, Haemophilus	0.016148014
Liver Neoplasms	Meningitis, Haemophilus	0.000627215
Endocrine Gland Neoplasms	Meningitis, Haemophilus	0.067117262
Multiple Endocrine Neoplasia Type 1	Meningitis, Haemophilus	0.02707803
Multiple Endocrine Neoplasia Type 2a	Meningitis, Haemophilus	0.000355979
Pituitary Neoplasms	Meningitis, Haemophilus	0.077524638
Pharyngeal Neoplasms	Meningitis, Haemophilus	0.063302388
Bone Marrow Neoplasms	Meningitis, Haemophilus	0.008769282
Nervous System Neoplasms	Meningitis, Haemophilus	0.047106812
Brain Neoplasms	Meningitis, Haemophilus	0.004593676
Spinal Cord Neoplasms	Meningitis, Haemophilus	0.011099904
Cranial Nerve Neoplasms	Meningitis, Haemophilus	0.091563592
Skin Neoplasms	Meningitis, Haemophilus	0.024966007
Soft Tissue Neoplasms	Meningitis, Haemophilus	0.048599843
Mucolipidoses	Meningitis, Haemophilus	0.022766722
Kyphosis	Meningitis, Haemophilus	0.029022169
Scoliosis	Meningitis, Haemophilus	0.011149961
Spondylosis	Meningitis, Haemophilus	0.007348905
Hallux Valgus	Meningitis, Haemophilus	0.020873458
Hammer Toe Syndrome	Meningitis, Haemophilus	0.036707461
Temporomandibular Joint Disorders	Meningitis, Haemophilus	0.076531464
Arthralgia	Meningitis, Haemophilus	0.00673077
Arthritis	Meningitis, Haemophilus	0.014823487
Felty Syndrome	Meningitis, Haemophilus	0.083452242
Sjogren's Syndrome	Meningitis, Haemophilus	0.069144905
Gout	Meningitis, Haemophilus	0.001217163
Contracture	Meningitis, Haemophilus	0.020408739
Muscular Disorders, Atrophic	Meningitis, Haemophilus	0.041927463
Myalgia	Meningitis, Haemophilus	0.014773215
Polymyalgia Rheumatica	Meningitis, Haemophilus	0.02466858
Cholestasis	Meningitis, Haemophilus	0.003452959
Cholecystitis	Meningitis, Haemophilus	0.005068022
Cholecystitis, Acute	Meningitis, Haemophilus	0.006324663
Mallory-Weiss Syndrome	Meningitis, Haemophilus	0.042207591
Gastritis	Meningitis, Haemophilus	0.002924133
Gastritis, Atrophic	Meningitis, Haemophilus	0.008159167
Gastrointestinal Hemorrhage	Meningitis, Haemophilus	0.012673711
Ileus	Meningitis, Haemophilus	0.009232788
Intestinal Pseudo-Obstruction	Meningitis, Haemophilus	0.009519855
Intestinal Volvulus	Meningitis, Haemophilus	0.025753595
Pyloric Stenosis	Meningitis, Haemophilus	0.020040338
Pyloric Stenosis, Hypertrophic	Meningitis, Haemophilus	0.020040338
Hepatomegaly	Meningitis, Haemophilus	0.046549385
Sialadenitis	Meningitis, Haemophilus	0.036342043
Stomatitis	Meningitis, Haemophilus	0.094614606
Asthma	Meningitis, Haemophilus	0.001753176
Pneumonia	Meningitis, Haemophilus	0.012984408
Sinusitis	Meningitis, Haemophilus	0.052419812
Ethmoid Sinusitis	Meningitis, Haemophilus	0.072930185
Maxillary Sinusitis	Meningitis, Haemophilus	0.035508304
Sphenoid Sinusitis	Meningitis, Haemophilus	0.065321157
Pleural Effusion	Meningitis, Haemophilus	0.003630231
Pneumothorax	Meningitis, Haemophilus	0.044932377
Hyperventilation	Meningitis, Haemophilus	0.050725356
Respiratory Insufficiency	Meningitis, Haemophilus	0.019821168
Otorhinolaryngologic Diseases	Meningitis, Haemophilus	0.019314482
Hearing Loss	Meningitis, Haemophilus	0.042471685
Hearing Loss, Sensorineural	Meningitis, Haemophilus	0.04790276
Meniere Disease	Meningitis, Haemophilus	0.031293381
Otitis	Meningitis, Haemophilus	0.104287558
Otitis Externa	Meningitis, Haemophilus	0.040922033
Otitis Media	Meningitis, Haemophilus	0.112900113
Otitis Media with Effusion	Meningitis, Haemophilus	0.079311815
Vestibulocochlear Nerve Diseases	Meningitis, Haemophilus	0.107138445
Tympanic Membrane Perforation	Meningitis, Haemophilus	0.069947603
Nervous System Diseases	Meningitis, Haemophilus	0.047018306
Brain Diseases	Meningitis, Haemophilus	0.017216421
Parkinson Disease	Meningitis, Haemophilus	0.041586306
Brain Edema	Meningitis, Haemophilus	0.063071589
Dementia, Vascular	Meningitis, Haemophilus	0.009517491
Intracranial Arteriosclerosis	Meningitis, Haemophilus	0.004631276
Intracranial Hemorrhages	Meningitis, Haemophilus	0.023730269
Cerebral Hemorrhage	Meningitis, Haemophilus	0.008966175
Hematoma, Subdural	Meningitis, Haemophilus	0.027744683
Dementia	Meningitis, Haemophilus	0.002182424
Alzheimer Disease	Meningitis, Haemophilus	0.003402532
Epilepsy	Meningitis, Haemophilus	0.015209542
Epilepsy, Generalized	Meningitis, Haemophilus	0.015195795
Hydrocephalus	Meningitis, Haemophilus	0.034418273
Pituitary Diseases	Meningitis, Haemophilus	0.073164734
Hypopituitarism	Meningitis, Haemophilus	0.071772697
Hypoxia, Brain	Meningitis, Haemophilus	0.01889874
Intracranial Hypertension	Meningitis, Haemophilus	0.107172919
Hypertensive Encephalopathy	Meningitis, Haemophilus	0.01223251
Pseudotumor Cerebri	Meningitis, Haemophilus	0.109415234
Meningitis	Meningitis, Haemophilus	0.112108145
Scrapie	Meningitis, Haemophilus	0.015715433
Movement Disorders	Meningitis, Haemophilus	0.025667439
Dyskinesias	Meningitis, Haemophilus	0.02927523
Tic Disorders	Meningitis, Haemophilus	0.01117239
Spinal Cord Diseases	Meningitis, Haemophilus	0.000305883
Spinal Cord Injuries	Meningitis, Haemophilus	0.003241358
Cranial Nerve Diseases	Meningitis, Haemophilus	0.09182646
Trigeminal Neuralgia	Meningitis, Haemophilus	0.044505799
Neural Tube Defects	Meningitis, Haemophilus	0.035690281
Cerebrospinal Fluid Otorrhea	Meningitis, Haemophilus	0.146107931
Cerebrospinal Fluid Rhinorrhea	Meningitis, Haemophilus	0.138255673
Tics	Meningitis, Haemophilus	0.036196089
Unconsciousness	Meningitis, Haemophilus	0.011767767
Muscular Atrophy	Meningitis, Haemophilus	0.036980013
Pain	Meningitis, Haemophilus	0.000893487
Headache	Meningitis, Haemophilus	0.022714263
Neck Pain	Meningitis, Haemophilus	0.049694221
Neuralgia	Meningitis, Haemophilus	0.033437051
Neuralgia, Postherpetic	Meningitis, Haemophilus	0.084814749
Paralysis	Meningitis, Haemophilus	0.035897657
Dizziness	Meningitis, Haemophilus	0.012366587
Urinary Bladder, Neurogenic	Meningitis, Haemophilus	0.00302796
Mononeuropathies	Meningitis, Haemophilus	0.021684501
Neuritis	Meningitis, Haemophilus	0.014089666
Radiculopathy	Meningitis, Haemophilus	0.012608347
Conjunctivitis	Meningitis, Haemophilus	0.037343779
Retinal Hemorrhage	Meningitis, Haemophilus	0.078297415
Vitreous Hemorrhage	Meningitis, Haemophilus	0.034274977
Diabetic Retinopathy	Meningitis, Haemophilus	0.003158111
Retinal Detachment	Meningitis, Haemophilus	0.005279672
Kidney Papillary Necrosis	Meningitis, Haemophilus	0.008198146
Acute Kidney Injury	Meningitis, Haemophilus	0.012129754
Kidney Tubular Necrosis, Acute	Meningitis, Haemophilus	0.038535656
Cystitis	Meningitis, Haemophilus	0.00439171
Urinary Bladder Calculi	Meningitis, Haemophilus	0.002807459
Urinary Incontinence	Meningitis, Haemophilus	0.008611947
Urinary Incontinence, Urge	Meningitis, Haemophilus	0.07272075
Arteriovenous Fistula	Meningitis, Haemophilus	0.071895685
Atrial Fibrillation	Meningitis, Haemophilus	0.000833156
Tachycardia, Supraventricular	Meningitis, Haemophilus	0.015554454
Ventricular Fibrillation	Meningitis, Haemophilus	0.004514651
Myocarditis	Meningitis, Haemophilus	0.005843248
Endocarditis	Meningitis, Haemophilus	0.01877557
Heart Aneurysm	Meningitis, Haemophilus	0.028217999
Heart Arrest	Meningitis, Haemophilus	0.005066591
Heart Failure	Meningitis, Haemophilus	0.002029909
Aortic Valve Stenosis	Meningitis, Haemophilus	0.019463211
Mitral Valve Stenosis	Meningitis, Haemophilus	0.025157378
Coronary Occlusion	Meningitis, Haemophilus	0.013320405
Inferior Wall Myocardial Infarction	Meningitis, Haemophilus	0.001139345
Shock, Cardiogenic	Meningitis, Haemophilus	0.010178549
Aneurysm	Meningitis, Haemophilus	0.00927068
Aneurysm, Ruptured	Meningitis, Haemophilus	0.046744421
Aortic Rupture	Meningitis, Haemophilus	0.052022009
Aortic Aneurysm	Meningitis, Haemophilus	0.052022009
Angiodysplasia	Meningitis, Haemophilus	0.008853121
Embolism and Thrombosis	Meningitis, Haemophilus	0.002981302
Embolism	Meningitis, Haemophilus	0.001883494
Thrombosis	Meningitis, Haemophilus	0.002153101
Thrombophlebitis	Meningitis, Haemophilus	0.003762058
Hypertension	Meningitis, Haemophilus	0.001041899
Phlebitis	Meningitis, Haemophilus	0.003760318
Purpura, Schoenlein-Henoch	Meningitis, Haemophilus	0.066360329
Hematologic Diseases	Meningitis, Haemophilus	0.017343082
Anemia, Hemolytic	Meningitis, Haemophilus	0.043909959
Anemia, Hemolytic, Congenital	Meningitis, Haemophilus	0.07835953
Purpura	Meningitis, Haemophilus	0.066360329
Purpura, Thrombocytopenic	Meningitis, Haemophilus	0.086734342
Thrombocytopenia	Meningitis, Haemophilus	0.003806684
Agammaglobulinemia	Meningitis, Haemophilus	0.080140648
Paraproteinemias	Meningitis, Haemophilus	0.046136554
Lymphadenitis	Meningitis, Haemophilus	0.024423807
Hernia, Umbilical	Meningitis, Haemophilus	0.019422542
Lupus Erythematosus, Systemic	Meningitis, Haemophilus	0.025429153
Dermatitis	Meningitis, Haemophilus	0.034722662
Dermatitis, Contact	Meningitis, Haemophilus	0.038133875
Eczema	Meningitis, Haemophilus	0.038095387
Erythema	Meningitis, Haemophilus	0.026294434
Cholesteatoma	Meningitis, Haemophilus	0.085945472
Psoriasis	Meningitis, Haemophilus	0.022466275
Acidosis	Meningitis, Haemophilus	0.002475723
Alkalosis	Meningitis, Haemophilus	0.018490281
Diabetes Mellitus	Meningitis, Haemophilus	0.00436316
Diabetes Mellitus, Type 1	Meningitis, Haemophilus	0.004363275
Diabetes Mellitus, Type 2	Meningitis, Haemophilus	0.000426873
Hypoglycemia	Meningitis, Haemophilus	0.00826736
Hyperlipidemias	Meningitis, Haemophilus	0.015273112
Hypercholesterolemia	Meningitis, Haemophilus	0.001740885
Phosphorus Metabolism Disorders	Meningitis, Haemophilus	0.056053503
Hyperkalemia	Meningitis, Haemophilus	0.00593601
Hypernatremia	Meningitis, Haemophilus	0.030279511
Hypokalemia	Meningitis, Haemophilus	0.016624249
Hyponatremia	Meningitis, Haemophilus	0.013488745
Malnutrition	Meningitis, Haemophilus	0.001033622
Protein-Energy Malnutrition	Meningitis, Haemophilus	0.005860534
Cushing Syndrome	Meningitis, Haemophilus	0.052905951
Diabetes Complications	Meningitis, Haemophilus	0.00503782
Hypoparathyroidism	Meningitis, Haemophilus	0.056347855
Hypothyroidism	Meningitis, Haemophilus	0.001217553
Atrophy	Meningitis, Haemophilus	0.025530672
Calculi	Meningitis, Haemophilus	0.000420123
Constriction, Pathologic	Meningitis, Haemophilus	0.004613502
Fistula	Meningitis, Haemophilus	0.020778231
Hypertrophy	Meningitis, Haemophilus	0.030847344
Polyps	Meningitis, Haemophilus	0.004459445
Rupture, Spontaneous	Meningitis, Haemophilus	0.118718088
Emphysema	Meningitis, Haemophilus	0.000615748
Subcutaneous Emphysema	Meningitis, Haemophilus	0.056180732
Hemorrhage	Meningitis, Haemophilus	0.000628872
Necrosis	Meningitis, Haemophilus	0.011266394
Shock	Meningitis, Haemophilus	0.028094568
Cachexia	Meningitis, Haemophilus	0.015137825
Chest Pain	Meningitis, Haemophilus	0.00241807
Anorexia	Meningitis, Haemophilus	0.037131832
Bites and Stings	Meningitis, Haemophilus	0.008964685
Wounds and Injuries	Meningitis, Haemophilus	0.007416198
Amputation, Traumatic	Meningitis, Haemophilus	0.026140232
Radius Fractures	Meningitis, Haemophilus	0.003138332
Ulna Fractures	Meningitis, Haemophilus	0.010372298
Spinal Injuries	Meningitis, Haemophilus	0.003208183
Spinal Fractures	Meningitis, Haemophilus	0.003622575
Burns	Meningitis, Haemophilus	0.018696835
Fractures, Bone	Meningitis, Haemophilus	0.01732205
Femoral Neck Fractures	Meningitis, Haemophilus	0.008594531
Fractures, Closed	Meningitis, Haemophilus	0.004561279
Fractures, Open	Meningitis, Haemophilus	0.010346279
Rib Fractures	Meningitis, Haemophilus	0.010481712
Heat Exhaustion	Meningitis, Haemophilus	0.065793256
Lacerations	Meningitis, Haemophilus	0.01984066
Rupture	Meningitis, Haemophilus	0.016536472
Thoracic Injuries	Meningitis, Haemophilus	0.002702364
Bacterial Infections	Meningitis, Meningococcal	0.011926917
Bacteremia	Meningitis, Meningococcal	0.036989262
Meningitis, Pneumococcal	Meningitis, Meningococcal	0.125229283
Tuberculosis, Meningeal	Meningitis, Meningococcal	0.023570226
Gram-Negative Bacterial Infections	Meningitis, Meningococcal	0.032732684
Lyme Disease	Meningitis, Meningococcal	0.018257419
Proteus Infections	Meningitis, Meningococcal	0.023849276
Meningococcal Infections	Meningitis, Meningococcal	0.166962222
Haemophilus Infections	Meningitis, Meningococcal	0.040824829
Pseudomonas Infections	Meningitis, Meningococcal	0.018590256
Buruli Ulcer	Meningitis, Meningococcal	0.040824829
Tuberculosis	Meningitis, Meningococcal	0.010454763
Tuberculosis, Lymph Node	Meningitis, Meningococcal	0.040824829
Tuberculosis, Pleural	Meningitis, Meningococcal	0.020412415
Tuberculosis, Pulmonary	Meningitis, Meningococcal	0.047066476
Clostridium Infections	Meningitis, Meningococcal	0.030265116
Impetigo	Meningitis, Meningococcal	0.072368792
Streptococcal Infections	Meningitis, Meningococcal	0.025537696
Pneumococcal Infections	Meningitis, Meningococcal	0.028867513
Pneumonia, Pneumococcal	Meningitis, Meningococcal	0.074128672
Rheumatic Fever	Meningitis, Meningococcal	0.033333333
Rheumatic Heart Disease	Meningitis, Meningococcal	0.029445312
Pneumonia, Bacterial	Meningitis, Meningococcal	0.023570226
Infection	Meningitis, Meningococcal	0.014097282
Mastoiditis	Meningitis, Meningococcal	0.093800336
Coinfection	Meningitis, Meningococcal	0.015515713
Communicable Diseases	Meningitis, Meningococcal	0.089534253
Community-Acquired Infections	Meningitis, Meningococcal	0.027216553
Corneal Ulcer	Meningitis, Meningococcal	0.049571042
Appendicitis	Meningitis, Meningococcal	0.00045877
Respiratory Tract Infections	Meningitis, Meningococcal	0.016232768
Sepsis	Meningitis, Meningococcal	0.034159279
Shock, Septic	Meningitis, Meningococcal	0.023570226
Cellulitis	Meningitis, Meningococcal	0.015914244
Dermatomycoses	Meningitis, Meningococcal	0.066012854
Aspergillosis, Allergic Bronchopulmonary	Meningitis, Meningococcal	0.020412415
Tinea	Meningitis, Meningococcal	0.029282576
Abscess	Meningitis, Meningococcal	0.013624858
Empyema	Meningitis, Meningococcal	0.031087173
Otitis Media, Suppurative	Meningitis, Meningococcal	0.055634871
Urinary Tract Infections	Meningitis, Meningococcal	0.010093066
Mycoses	Meningitis, Meningococcal	0.020412415
Candidiasis	Meningitis, Meningococcal	0.053807493
Meningitis, Cryptococcal	Meningitis, Meningococcal	0.126089285
Cryptococcosis	Meningitis, Meningococcal	0.12852342
Pneumonia, Pneumocystis	Meningitis, Meningococcal	0.089780817
Encephalitis	Meningitis, Meningococcal	0.055335132
Encephalitis, Herpes Simplex	Meningitis, Meningococcal	0.082419583
Meningitis, Viral	Meningitis, Meningococcal	0.087845381
Poliomyelitis	Meningitis, Meningococcal	0.048979053
Postpoliomyelitis Syndrome	Meningitis, Meningococcal	0.028867513
Bell Palsy	Meningitis, Meningococcal	0.048040635
Herpes Simplex	Meningitis, Meningococcal	0.085847088
Herpes Genitalis	Meningitis, Meningococcal	0.028867513
Stomatitis, Herpetic	Meningitis, Meningococcal	0.090348455
Herpes Zoster	Meningitis, Meningococcal	0.023648938
Hepatitis A	Meningitis, Meningococcal	0.013438739
Hepatitis C	Meningitis, Meningococcal	0.01344146
Hepatitis D	Meningitis, Meningococcal	0.02838835
Hepatitis E	Meningitis, Meningococcal	0.013438739
Influenza, Human	Meningitis, Meningococcal	0.013241578
Common Cold	Meningitis, Meningococcal	0.072682314
Filariasis	Meningitis, Meningococcal	0.028867513
Elephantiasis, Filarial	Meningitis, Meningococcal	0.020412415
Onchocerciasis	Meningitis, Meningococcal	0.028867513
Choledochal Cyst	Meningitis, Meningococcal	0.003392161
Synovial Cyst	Meningitis, Meningococcal	0.040347935
Popliteal Cyst	Meningitis, Meningococcal	0.048979236
Tuberous Sclerosis	Meningitis, Meningococcal	0.016870194
Leukemia	Meningitis, Meningococcal	0.039497858
Leukemia, Hairy Cell	Meningitis, Meningococcal	0.082032449
Leukemia, Lymphoid	Meningitis, Meningococcal	0.040260518
Precursor Cell Lymphoblastic Leukemia-Lymphoma	Meningitis, Meningococcal	0.080678424
Leukemia, Myeloid	Meningitis, Meningococcal	0.047400211
Leukemia, Myelogenous, Chronic, BCR-ABL Positive	Meningitis, Meningococcal	0.05217901
Leukemia, Myeloid, Acute	Meningitis, Meningococcal	0.046196345
Lymphoma	Meningitis, Meningococcal	0.045224936
Hodgkin Disease	Meningitis, Meningococcal	0.05007154
Lymphoma, Non-Hodgkin	Meningitis, Meningococcal	0.054893688
Lymphoma, Mantle-Cell	Meningitis, Meningococcal	0.010540926
Neoplasms, Connective Tissue	Meningitis, Meningococcal	0.030980838
Fibromatosis, Aggressive	Meningitis, Meningococcal	0.020412415
Sarcoma	Meningitis, Meningococcal	0.054007054
Carcinoma	Meningitis, Meningococcal	0.001459968
Carcinoma in Situ	Meningitis, Meningococcal	0.001460437
Multiple Myeloma	Meningitis, Meningococcal	0.034116706
Waldenstrom Macroglobulinemia	Meningitis, Meningococcal	0.064451328
Bone Neoplasms	Meningitis, Meningococcal	0.002864082
Skull Neoplasms	Meningitis, Meningococcal	0.081125739
Spinal Neoplasms	Meningitis, Meningococcal	0.038214807
Gallbladder Neoplasms	Meningitis, Meningococcal	0.057826663
Intestinal Neoplasms	Meningitis, Meningococcal	0.018404169
Endocrine Gland Neoplasms	Meningitis, Meningococcal	0.062860402
Adrenal Gland Neoplasms	Meningitis, Meningococcal	0.035065557
Multiple Endocrine Neoplasia Type 1	Meningitis, Meningococcal	0.112236212
Ovarian Neoplasms	Meningitis, Meningococcal	0.009605114
Pituitary Neoplasms	Meningitis, Meningococcal	0.047148357
Parotid Neoplasms	Meningitis, Meningococcal	0.065184347
Pharyngeal Neoplasms	Meningitis, Meningococcal	0.032926106
Nervous System Neoplasms	Meningitis, Meningococcal	0.059279116
Brain Neoplasms	Meningitis, Meningococcal	0.01676598
Spinal Cord Neoplasms	Meningitis, Meningococcal	0.032923551
Cranial Nerve Neoplasms	Meningitis, Meningococcal	0.077616475
Soft Tissue Neoplasms	Meningitis, Meningococcal	0.02789445
Uterine Cervical Neoplasms	Meningitis, Meningococcal	0.048729121
Kidney Neoplasms	Meningitis, Meningococcal	0.012582656
Urinary Bladder Neoplasms	Meningitis, Meningococcal	0.008359869
Mucolipidoses	Meningitis, Meningococcal	0.018470949
Femur Head Necrosis	Meningitis, Meningococcal	0.01840321
Spinal Stenosis	Meningitis, Meningococcal	0.010143712
Spondylosis	Meningitis, Meningococcal	0.002973127
Hallux Valgus	Meningitis, Meningococcal	0.033045762
Arthralgia	Meningitis, Meningococcal	0.018903074
Arthritis	Meningitis, Meningococcal	0.022904874
Arthritis, Juvenile	Meningitis, Meningococcal	0.018257419
Muscular Diseases	Meningitis, Meningococcal	0.005629706
Myalgia	Meningitis, Meningococcal	0.010496987
Myositis	Meningitis, Meningococcal	0.028132748
Polymyalgia Rheumatica	Meningitis, Meningococcal	0.003963187
Rheumatic Diseases	Meningitis, Meningococcal	0.003834325
Cholestasis	Meningitis, Meningococcal	0.006033791
Cholangitis	Meningitis, Meningococcal	0.032144655
Cholecystitis, Acute	Meningitis, Meningococcal	0.001969164
Esophagitis	Meningitis, Meningococcal	0.023103384
Esophagitis, Peptic	Meningitis, Meningococcal	0.029675858
Gastroenteritis	Meningitis, Meningococcal	0.008432399
Colitis	Meningitis, Meningococcal	0.008763132
Colitis, Ischemic	Meningitis, Meningococcal	0.028867513
Enteritis	Meningitis, Meningococcal	0.008754009
Gastritis, Atrophic	Meningitis, Meningococcal	0.003902306
Crohn Disease	Meningitis, Meningococcal	0.014197176
Gastrointestinal Hemorrhage	Meningitis, Meningococcal	0.01830043
Hematemesis	Meningitis, Meningococcal	0.01163887
Peptic Ulcer Hemorrhage	Meningitis, Meningococcal	0.014255567
Irritable Bowel Syndrome	Meningitis, Meningococcal	0.010795014
Peptic Ulcer	Meningitis, Meningococcal	0.013985634
Peptic Ulcer Perforation	Meningitis, Meningococcal	0.017295955
Ileus	Meningitis, Meningococcal	0.00487729
Intestinal Pseudo-Obstruction	Meningitis, Meningococcal	0.005164356
Hepatitis	Meningitis, Meningococcal	0.013438739
Hepatomegaly	Meningitis, Meningococcal	0.042292525
Pancreatitis	Meningitis, Meningococcal	0.003154844
Noma	Meningitis, Meningococcal	0.010149715
Periodontal Diseases	Meningitis, Meningococcal	0.019802951
Sialadenitis	Meningitis, Meningococcal	0.032085182
Stomatitis	Meningitis, Meningococcal	0.090338378
Nasopharyngitis	Meningitis, Meningococcal	0.07164391
Pharyngitis	Meningitis, Meningococcal	0.033099153
Dental Plaque	Meningitis, Meningococcal	0.023570226
Status Asthmaticus	Meningitis, Meningococcal	0.006740549
Bronchitis	Meningitis, Meningococcal	0.02418179
Bronchitis, Chronic	Meningitis, Meningococcal	0.026616762
Bronchopneumonia	Meningitis, Meningococcal	0.0334409
Vocal Cord Paralysis	Meningitis, Meningococcal	0.059699052
Lung Diseases	Meningitis, Meningococcal	0.023571873
Hypertension, Pulmonary	Meningitis, Meningococcal	0.005146482
Familial Primary Pulmonary Hypertension	Meningitis, Meningococcal	0.005146482
Siderosis	Meningitis, Meningococcal	0.028867513
Pneumonia	Meningitis, Meningococcal	0.031373182
Pulmonary Eosinophilia	Meningitis, Meningococcal	0.017073403
Pulmonary Fibrosis	Meningitis, Meningococcal	0.012611037
Nasal Polyps	Meningitis, Meningococcal	0.052681337
Sinusitis	Meningitis, Meningococcal	0.019296935
Maxillary Sinusitis	Meningitis, Meningococcal	0.047840507
Hemothorax	Meningitis, Meningococcal	0.037692283
Pleural Effusion	Meningitis, Meningococcal	0.010881143
Pneumothorax	Meningitis, Meningococcal	0.024226984
Apnea	Meningitis, Meningococcal	0.040538711
Sleep Apnea Syndromes	Meningitis, Meningococcal	0.060951125
Respiratory Insufficiency	Meningitis, Meningococcal	0.028655666
Airway Obstruction	Meningitis, Meningococcal	0.008332431
Epiglottitis	Meningitis, Meningococcal	0.092138312
Ear Diseases	Meningitis, Meningococcal	0.007170231
Hearing Loss	Meningitis, Meningococcal	0.033721207
Otitis	Meningitis, Meningococcal	0.053035813
Otitis Externa	Meningitis, Meningococcal	0.053094337
Otitis Media	Meningitis, Meningococcal	0.052684069
Otitis Media with Effusion	Meningitis, Meningococcal	0.018257419
Tympanic Membrane Perforation	Meningitis, Meningococcal	0.065690742
Giant Cell Arteritis	Meningitis, Meningococcal	0.018013421
Lupus Vasculitis, Central Nervous System	Meningitis, Meningococcal	0.020412415
Autonomic Nervous System Diseases	Meningitis, Meningococcal	0.020253862
Hypotension, Orthostatic	Meningitis, Meningococcal	0.000713256
Brain Diseases	Meningitis, Meningococcal	0.009108993
Post-Concussion Syndrome	Meningitis, Meningococcal	0.055551484
Cerebellar Ataxia	Meningitis, Meningococcal	0.053489353
Dementia, Vascular	Meningitis, Meningococcal	0.005221718
Intracranial Aneurysm	Meningitis, Meningococcal	0.040995117
Intracranial Arteriosclerosis	Meningitis, Meningococcal	0.016882997
Sinus Thrombosis, Intracranial	Meningitis, Meningococcal	0.112957839
Intracranial Hemorrhages	Meningitis, Meningococcal	0.029105384
Cerebral Hemorrhage	Meningitis, Meningococcal	0.01434129
Hematoma, Subdural	Meningitis, Meningococcal	0.030325515
Subarachnoid Hemorrhage	Meningitis, Meningococcal	0.035269674
Dementia	Meningitis, Meningococcal	0.009254643
Alzheimer Disease	Meningitis, Meningococcal	0.009164143
Meningoencephalitis	Meningitis, Meningococcal	0.081989824
Epilepsy	Meningitis, Meningococcal	0.039978631
Epilepsies, Partial	Meningitis, Meningococcal	0.031509022
Epilepsy, Generalized	Meningitis, Meningococcal	0.027368099
Seizures	Meningitis, Meningococcal	0.030844125
Hydrocephalus	Meningitis, Meningococcal	0.061534355
Hypoxia, Brain	Meningitis, Meningococcal	0.047598993
Meningitis	Meningitis, Meningococcal	0.108425779
Dyskinesias	Meningitis, Meningococcal	0.008431783
Tic Disorders	Meningitis, Meningococcal	0.005235942
Spinal Cord Diseases	Meningitis, Meningococcal	0.001368617
Facial Nerve Diseases	Meningitis, Meningococcal	0.065527791
Optic Neuritis	Meningitis, Meningococcal	0.082434045
Neural Tube Defects	Meningitis, Meningococcal	0.027582852
Neurologic Manifestations	Meningitis, Meningococcal	0.008021372
Cerebrospinal Fluid Rhinorrhea	Meningitis, Meningococcal	0.107357259
Ataxia	Meningitis, Meningococcal	0.028112774
Tics	Meningitis, Meningococcal	0.012430839
Aphasia	Meningitis, Meningococcal	0.004757978
Coma	Meningitis, Meningococcal	0.019617889
Intellectual Disability	Meningitis, Meningococcal	0.039425601
Hallucinations	Meningitis, Meningococcal	0.012719593
Back Pain	Meningitis, Meningococcal	0.005899065
Paralysis	Meningitis, Meningococcal	0.011291356
Urinary Bladder, Neurogenic	Meningitis, Meningococcal	0.015200264
Mononeuropathies	Meningitis, Meningococcal	0.01742764
Neuritis	Meningitis, Meningococcal	0.000142549
Polyneuropathies	Meningitis, Meningococcal	0.000602797
Polyradiculopathy	Meningitis, Meningococcal	0.011308937
Neurotoxicity Syndromes	Meningitis, Meningococcal	0.040403646
Disorders of Excessive Somnolence	Meningitis, Meningococcal	0.042258284
Skull Fractures	Meningitis, Meningococcal	0.040813646
Conjunctivitis	Meningitis, Meningococcal	0.023396662
Cataract	Meningitis, Meningococcal	0.004909648
Epididymitis	Meningitis, Meningococcal	0.020443283
Orchitis	Meningitis, Meningococcal	0.020410912
Kidney Papillary Necrosis	Meningitis, Meningococcal	0.003921918
Nephritis	Meningitis, Meningococcal	0.003334964
Pyelonephritis	Meningitis, Meningococcal	0.016366183
Renal Insufficiency	Meningitis, Meningococcal	0.017414815
Acute Kidney Injury	Meningitis, Meningococcal	0.022558134
Kidney Tubular Necrosis, Acute	Meningitis, Meningococcal	0.034259428
Urethritis	Meningitis, Meningococcal	0.053133826
Urinary Incontinence	Meningitis, Meningococcal	0.020784251
Vaginitis	Meningitis, Meningococcal	0.037202862
Vulvovaginitis	Meningitis, Meningococcal	0.047326904
Erythroblastosis, Fetal	Meningitis, Meningococcal	0.040824829
Placenta Diseases	Meningitis, Meningococcal	0.021821789
Puerperal Disorders	Meningitis, Meningococcal	0.023570226
Heart Diseases	Meningitis, Meningococcal	0.007174413
Atrial Fibrillation	Meningitis, Meningococcal	0.012967983
Cardiac Complexes, Premature	Meningitis, Meningococcal	0.007175219
Lown-Ganong-Levine Syndrome	Meningitis, Meningococcal	0.107510608
Tachycardia	Meningitis, Meningococcal	0.006798173
Tachycardia, Paroxysmal	Meningitis, Meningococcal	0.008591609
Tachycardia, Supraventricular	Meningitis, Meningococcal	0.015614028
Tachycardia, Ventricular	Meningitis, Meningococcal	0.008891802
Ventricular Fibrillation	Meningitis, Meningococcal	0.000257791
Cardiomegaly	Meningitis, Meningococcal	0.010347823
Cardiomyopathies	Meningitis, Meningococcal	0.002812014
Myocarditis	Meningitis, Meningococcal	0.018094968
Heart Arrest	Meningitis, Meningococcal	0.010441707
Heart Failure	Meningitis, Meningococcal	0.011507671
Aortic Valve Stenosis	Meningitis, Meningococcal	0.005516094
Angina Pectoris, Variant	Meningitis, Meningococcal	0.05782157
Coronary Occlusion	Meningitis, Meningococcal	0.009044177
Pericarditis	Meningitis, Meningococcal	0.024795542
Pulmonary Heart Disease	Meningitis, Meningococcal	0.032834449
Vascular Diseases	Meningitis, Meningococcal	0.006293953
Aneurysm, Ruptured	Meningitis, Meningococcal	0.01636814
Aortic Diseases	Meningitis, Meningococcal	0.037918942
Atherosclerosis	Meningitis, Meningococcal	0.005408443
Arteritis	Meningitis, Meningococcal	0.023286331
Thrombophlebitis	Meningitis, Meningococcal	0.011699282
Hypertension, Malignant	Meningitis, Meningococcal	0.017167778
Hypotension	Meningitis, Meningococcal	0.003913203
Phlebitis	Meningitis, Meningococcal	0.011697542
Varicose Veins	Meningitis, Meningococcal	0.017434293
Varicose Ulcer	Meningitis, Meningococcal	0.027118975
Venous Insufficiency	Meningitis, Meningococcal	0.03879349
Hematologic Diseases	Meningitis, Meningococcal	0.019923914
Anemia	Meningitis, Meningococcal	0.000381897
Hemoglobin SC Disease	Meningitis, Meningococcal	0.003723433
Ecchymosis	Meningitis, Meningococcal	0.082183978
Thrombocytopenia	Meningitis, Meningococcal	0.029541426
Polycythemia Vera	Meningitis, Meningococcal	0.027166712
Eosinophilia	Meningitis, Meningococcal	0.011884106
Polycythemia	Meningitis, Meningococcal	0.034014625
Lymphadenitis	Meningitis, Meningococcal	0.036596111
Granuloma	Meningitis, Meningococcal	0.055161648
Cryopyrin-Associated Periodic Syndromes	Meningitis, Meningococcal	0.011308937
Glycogen Storage Disease Type VI	Meningitis, Meningococcal	0.000442793
Dermatitis, Atopic	Meningitis, Meningococcal	0.074305455
Breast Diseases	Meningitis, Meningococcal	0.058782885
Dermatitis	Meningitis, Meningococcal	0.020615792
Facial Dermatoses	Meningitis, Meningococcal	0.040824829
Acidosis	Meningitis, Meningococcal	0.018539577
Ketosis	Meningitis, Meningococcal	0.010474298
Alkalosis	Meningitis, Meningococcal	0.030742001
Hypoglycemia	Meningitis, Meningococcal	0.003991132
Hyperkalemia	Meningitis, Meningococcal	0.008558414
Hypernatremia	Meningitis, Meningococcal	0.025924013
Hypokalemia	Meningitis, Meningococcal	0.024765262
Hyponatremia	Meningitis, Meningococcal	0.012227243
Malnutrition	Meningitis, Meningococcal	0.017450808
Avitaminosis	Meningitis, Meningococcal	0.024792926
Ascorbic Acid Deficiency	Meningitis, Meningococcal	0.024613985
Vitamin A Deficiency	Meningitis, Meningococcal	0.024792926
Vitamin B Deficiency	Meningitis, Meningococcal	0.02801363
Vitamin B 12 Deficiency	Meningitis, Meningococcal	0.028996866
Vitamin D Deficiency	Meningitis, Meningococcal	0.024792926
Vitamin E Deficiency	Meningitis, Meningococcal	0.024792926
Protein-Energy Malnutrition	Meningitis, Meningococcal	0.014688882
Cushing Syndrome	Meningitis, Meningococcal	0.04864909
Diabetes Complications	Meningitis, Meningococcal	0.000235658
Hypothyroidism	Meningitis, Meningococcal	0.016499135
Food Hypersensitivity	Meningitis, Meningococcal	0.018731716
Common Variable Immunodeficiency	Meningitis, Meningococcal	0.103830547
Hernia, Femoral	Meningitis, Meningococcal	0.020722888
Hypertrophy	Meningitis, Meningococcal	0.026590483
Splenomegaly	Meningitis, Meningococcal	0.039240757
Polyps	Meningitis, Meningococcal	0.026283093
Rupture, Spontaneous	Meningitis, Meningococcal	0.098012695
Disease	Meningitis, Meningococcal	0.010361132
Acute Disease	Meningitis, Meningococcal	0.014294485
Chronic Disease	Meningitis, Meningococcal	0.000215926
Emphysema	Meningitis, Meningococcal	0.011044128
Fibrosis	Meningitis, Meningococcal	0.006088585
Hemorrhage	Meningitis, Meningococcal	0.004099867
Postoperative Hemorrhage	Meningitis, Meningococcal	0.020412415
Inflammation	Meningitis, Meningococcal	0.029478914
Systemic Inflammatory Response Syndrome	Meningitis, Meningococcal	0.020412415
Necrosis	Meningitis, Meningococcal	0.012307288
Sclerosis	Meningitis, Meningococcal	0.005306868
Shock	Meningitis, Meningococcal	0.035132045
Ulcer	Meningitis, Meningococcal	0.009876546
Cachexia	Meningitis, Meningococcal	0.010880964
Heart Murmurs	Meningitis, Meningococcal	0.036740049
Colic	Meningitis, Meningococcal	0.024492132
Renal Colic	Meningitis, Meningococcal	0.024493373
Pelvic Pain	Meningitis, Meningococcal	0.021799117
Vomiting	Meningitis, Meningococcal	0.020737697
Urological Manifestations	Meningitis, Meningococcal	0.008021372
Poisoning	Meningitis, Meningococcal	0.027139783
Bites and Stings	Meningitis, Meningococcal	0.004707824
Substance-Related Disorders	Meningitis, Meningococcal	0.022285473
Wounds and Injuries	Meningitis, Meningococcal	0.007778292
Shoulder Dislocation	Meningitis, Meningococcal	0.047389215
Dislocations	Meningitis, Meningococcal	0.004715352
Rupture	Meningitis, Meningococcal	0.000767341
Tuberculosis	Waterhouse-Friderichsen Syndrome	0.058026911
Infection	Waterhouse-Friderichsen Syndrome	0.010669451
Osteomyelitis	Waterhouse-Friderichsen Syndrome	0.049970981
Diverticulitis	Waterhouse-Friderichsen Syndrome	0.022782324
Respiratory Tract Infections	Waterhouse-Friderichsen Syndrome	0.054153572
Sepsis	Waterhouse-Friderichsen Syndrome	0.054745712
Abscess	Waterhouse-Friderichsen Syndrome	0.003860168
Urinary Tract Infections	Waterhouse-Friderichsen Syndrome	0.011281834
Candidiasis	Waterhouse-Friderichsen Syndrome	0.041581584
Myelitis	Waterhouse-Friderichsen Syndrome	0.063109407
Poliomyelitis	Waterhouse-Friderichsen Syndrome	0.08941014
AIDS-Related Complex	Waterhouse-Friderichsen Syndrome	0.003389788
Neoplasms	Waterhouse-Friderichsen Syndrome	0.029605248
Cysts	Waterhouse-Friderichsen Syndrome	0.004027251
Leukemia	Waterhouse-Friderichsen Syndrome	0.060790686
Hodgkin Disease	Waterhouse-Friderichsen Syndrome	0.131925079
Neoplasms, Connective Tissue	Waterhouse-Friderichsen Syndrome	0.094982151
Abdominal Neoplasms	Waterhouse-Friderichsen Syndrome	0.0546547
Breast Neoplasms	Waterhouse-Friderichsen Syndrome	0.022825076
Breast Neoplasms, Male	Waterhouse-Friderichsen Syndrome	0.025248325
Digestive System Neoplasms	Waterhouse-Friderichsen Syndrome	0.108055489
Intestinal Neoplasms	Waterhouse-Friderichsen Syndrome	0.082405482
Colonic Neoplasms	Waterhouse-Friderichsen Syndrome	0.037670708
Nervous System Neoplasms	Waterhouse-Friderichsen Syndrome	0.106851264
Brain Neoplasms	Waterhouse-Friderichsen Syndrome	0.064338128
Soft Tissue Neoplasms	Waterhouse-Friderichsen Syndrome	0.091895762
Neoplasms, Second Primary	Waterhouse-Friderichsen Syndrome	0.015673764
Mucolipidoses	Waterhouse-Friderichsen Syndrome	0.07424398
Osteoporosis	Waterhouse-Friderichsen Syndrome	0.038226576
Spondylosis	Waterhouse-Friderichsen Syndrome	0.020534304
Osteoarthritis	Waterhouse-Friderichsen Syndrome	0.009092964
Cholecystitis	Waterhouse-Friderichsen Syndrome	0.0110902
Duodenitis	Waterhouse-Friderichsen Syndrome	0.031274429
Gastritis	Waterhouse-Friderichsen Syndrome	0.033961759
Gastritis, Atrophic	Waterhouse-Friderichsen Syndrome	0.067903619
Gastrointestinal Hemorrhage	Waterhouse-Friderichsen Syndrome	0.017091882
Peptic Ulcer Hemorrhage	Waterhouse-Friderichsen Syndrome	0.049668972
Peptic Ulcer	Waterhouse-Friderichsen Syndrome	0.049399038
Peptic Ulcer Perforation	Waterhouse-Friderichsen Syndrome	0.05270936
Intestinal Obstruction	Waterhouse-Friderichsen Syndrome	0.064736044
[truncated: 611,271 more rows]
