# Supplementary material for: Inference on chains of disease progression based on disease networks
Source: PLoS One. 2019 Jun 28;14(6):e0218871. doi: 10.1371/journal.pone.0218871 (PMC6599221; doi:10.1371/journal.pone.0218871)
Supplement: S1 Dataset — (ZIP) [file pone.0218871.s001.zip › 1_ADN.csv]

prior disease	posterior disease	weight
Bacteremia	Bacterial Infections	0.354649683
Gram-Negative Bacterial Infections	Bacterial Infections	0.278639106
Burkholderia Infections	Bacterial Infections	0.208514414
Salmonella Infections	Bacterial Infections	0.395628284
Typhoid Fever	Bacterial Infections	0.346988959
Leptospirosis	Bacterial Infections	0.362977004
Q Fever	Bacterial Infections	0.481543412
Boutonneuse Fever	Bacterial Infections	0.361157559
Mycobacterium Infections	Bacterial Infections	0.329690237
Tuberculosis, Miliary	Bacterial Infections	0.361157559
Tuberculosis, Pleural	Bacterial Infections	0.417028828
Enterocolitis, Pseudomembranous	Bacterial Infections	0.208514414
Staphylococcal Infections	Bacterial Infections	0.361157559
Streptococcal Infections	Bacterial Infections	0.347826087
Pneumococcal Infections	Bacterial Infections	0.344031231
Pneumonia, Pneumococcal	Bacterial Infections	0.312771621
Rheumatic Heart Disease	Bacterial Infections	0.419627164
Arthritis, Reactive	Bacterial Infections	0.334366928
Appendicitis	Bacterial Infections	0.466252404
Respiratory Tract Infections	Bacterial Infections	0.380693494
Paracoccidioidomycosis	Bacterial Infections	0.361157559
Abscess	Bacterial Infections	0.36860489
Urinary Tract Infections	Bacterial Infections	0.245358246
Lung Diseases, Fungal	Bacterial Infections	0.346988959
Pneumonia, Pneumocystis	Bacterial Infections	0.255376959
Encephalitis	Bacterial Infections	0.376867331
Cytomegalovirus Infections	Bacterial Infections	0.395394392
Picornaviridae Infections	Bacterial Infections	0.361157559
Common Cold	Bacterial Infections	0.373001923
Parasitic Diseases	Bacterial Infections	0.231325973
Leishmaniasis, Cutaneous	Bacterial Infections	0.344031231
Chagas Disease	Bacterial Infections	0.391304348
Chagas Cardiomyopathy	Bacterial Infections	0.430528386
Lymphoma, T-Cell, Peripheral	Bacterial Infections	0.10767638
Vulvar Neoplasms	Bacterial Infections	0.36860489
Osteosclerosis	Bacterial Infections	0.120385853
Arthritis, Psoriatic	Bacterial Infections	0.305689081
Arthritis	Bacterial Infections	0.314347307
Polymyalgia Rheumatica	Bacterial Infections	0.329690237
Gastritis	Bacterial Infections	0.352901438
Intussusception	Bacterial Infections	0.208514414
Achlorhydria	Bacterial Infections	0.361157559
Exocrine Pancreatic Insufficiency	Bacterial Infections	0.093250481
Pancreatitis	Bacterial Infections	0.286707319
Pancreatitis, Chronic	Bacterial Infections	0.240771706
Gingival Hemorrhage	Bacterial Infections	0.382691899
Periodontal Diseases	Bacterial Infections	0.354005216
Tooth Diseases	Bacterial Infections	0.361157559
Dental Plaque	Bacterial Infections	0.421350486
Bronchiolitis	Bacterial Infections	0.314347307
Sarcoidosis, Pulmonary	Bacterial Infections	0.337052649
Paranasal Sinus Diseases	Bacterial Infections	0.208514414
Sinusitis	Bacterial Infections	0.266485446
Maxillary Sinusitis	Bacterial Infections	0.208514414
Rhinitis	Bacterial Infections	0.28618335
Airway Obstruction	Bacterial Infections	0.221162934
Otitis Media	Bacterial Infections	0.40457739
Williams Syndrome	Bacterial Infections	0.085125653
Fallopian Tube Diseases	Bacterial Infections	0.36860489
Infertility, Female	Bacterial Infections	0.236433122
Vaginal Diseases	Bacterial Infections	0.510753918
Echogenic Bowel	Bacterial Infections	0.208514414
Puerperal Disorders	Bacterial Infections	0.361157559
Aortic Stenosis, Supravalvular	Bacterial Infections	0.147441956
Anemia, Megaloblastic	Bacterial Infections	0.093250481
Purpura, Thrombocytopenic, Idiopathic	Bacterial Infections	0.374502943
Familial Mediterranean Fever	Bacterial Infections	0.304429541
Panniculitis, Nodular Nonsuppurative	Bacterial Infections	0.208514414
Erythema Multiforme	Bacterial Infections	0.208514414
Pemphigoid, Bullous	Bacterial Infections	0.455149564
Child Nutrition Disorders	Bacterial Infections	0.208514414
Thiamine Deficiency	Bacterial Infections	0.147441956
Immune Complex Diseases	Bacterial Infections	0.147441956
Critical Illness	Bacterial Infections	0.382691899
Systemic Inflammatory Response Syndrome	Bacterial Infections	0.364900225
Metaplasia	Bacterial Infections	0.345782037
Cachexia	Bacterial Infections	0.312771621
Fatigue	Bacterial Infections	0.258023423
Smoke Inhalation Injury	Bacterial Infections	0.208514414
Dislocations	Bacterial Infections	0.208514414
Bacterial Infections	Bacteremia	0.354649683
Gram-Negative Bacterial Infections	Bacteremia	0.353553391
Chlamydia Infections	Bacteremia	0.341753371
Pneumonia, Mycoplasma	Bacteremia	0.188982237
Q Fever	Bacteremia	0.43643578
Tuberculosis	Bacteremia	0.290837525
Streptococcal Infections	Bacteremia	0.433460723
Pneumococcal Infections	Bacteremia	0.534522484
Rheumatic Heart Disease	Bacteremia	0.422577127
Vaginosis, Bacterial	Bacteremia	0.321428571
Osteomyelitis	Bacteremia	0.358568583
Communicable Diseases	Bacteremia	0.320844474
Community-Acquired Infections	Bacteremia	0.314970394
Pneumonia, Ventilator-Associated	Bacteremia	0.267261242
Appendicitis	Bacteremia	0.338061702
Pregnancy Complications, Infectious	Bacteremia	0.37282186
Shock, Septic	Bacteremia	0.327326835
Aspergillosis	Bacteremia	0.320844474
Paracoccidioidomycosis	Bacteremia	0.327326835
Candidiasis, Oral	Bacteremia	0.231455025
Lung Diseases, Fungal	Bacteremia	0.366899693
Encephalitis	Bacteremia	0.390360029
Parasitemia	Bacteremia	0.315244162
Toxoplasmosis	Bacteremia	0.21821789
Toxoplasmosis, Congenital	Bacteremia	0.109108945
Chagas Cardiomyopathy	Bacteremia	0.346843988
Malaria	Bacteremia	0.208927724
Lymphoma, B-Cell, Marginal Zone	Bacteremia	0.346843988
Peripheral Nervous System Neoplasms	Bacteremia	0.188982237
Vulvar Neoplasms	Bacteremia	0.400891863
Alveolar Bone Loss	Bacteremia	0.358568583
Rectal Fistula	Bacteremia	0.130066495
Colitis, Collagenous	Bacteremia	0.188982237
Ileitis	Bacteremia	0.169030851
Intestinal Polyposis	Bacteremia	0.094491118
Anus Diseases	Bacteremia	0.267261242
Achlorhydria	Bacteremia	0.327326835
Gingival Hemorrhage	Bacteremia	0.346843988
Periodontal Diseases	Bacteremia	0.320844474
Periodontal Attachment Loss	Bacteremia	0.328975847
Periodontitis	Bacteremia	0.329615862
Periodontal Pocket	Bacteremia	0.340168026
Tooth Diseases	Bacteremia	0.327326835
Dental Plaque	Bacteremia	0.43643578
Hypertension, Pulmonary	Bacteremia	0.261861468
Pneumoconiosis	Bacteremia	0.366679399
Nasal Obstruction	Bacteremia	0.133630621
Otitis Media	Bacteremia	0.320844474
Hematoma, Subdural	Bacteremia	0.188982237
Meningoencephalitis	Bacteremia	0.188982237
Paresis	Bacteremia	0.133630621
Uveitis, Anterior	Bacteremia	0.320844474
Fallopian Tube Diseases	Bacteremia	0.334076552
Vaginal Diseases	Bacteremia	0.385758375
Puerperal Disorders	Bacteremia	0.363696484
Cardiac Tamponade	Bacteremia	0.188982237
Heart Rupture, Post-Infarction	Bacteremia	0.188982237
Embolism, Cholesterol	Bacteremia	0.21821789
Telangiectasia, Hereditary Hemorrhagic	Bacteremia	0.077151675
Hemophilia A	Bacteremia	0.32991444
Myelodysplastic-Myeloproliferative Diseases	Bacteremia	0.109108945
Familial Mediterranean Fever	Bacteremia	0.275912703
Erythema Nodosum	Bacteremia	0.267261242
Erythema Multiforme	Bacteremia	0.188982237
Pemphigoid, Bullous	Bacteremia	0.320844474
Amyloidosis	Bacteremia	0.231455025
Food Hypersensitivity	Bacteremia	0.303488489
Immune Complex Diseases	Bacteremia	0.133630621
Polyps	Bacteremia	0.133630621
Hematoma, Epidural, Spinal	Bacteremia	0.188982237
Systemic Inflammatory Response Syndrome	Bacteremia	0.377964473
Metaplasia	Bacteremia	0.313391585
Wallerian Degeneration	Bacteremia	0.188982237
Agricultural Workers' Diseases	Bacteremia	0.357142857
Measles	Meningitis, Bacterial	0.23570226
Leukemia	Meningitis, Bacterial	0.062745581
Precursor Cell Lymphoblastic Leukemia-Lymphoma	Meningitis, Bacterial	0.055727821
Leukemia, Myeloid, Acute	Meningitis, Bacterial	0.053376051
Lymphoma, Non-Hodgkin	Meningitis, Bacterial	0.057543534
Meningioma	Meningitis, Bacterial	0.072739297
Meningeal Neoplasms	Meningitis, Bacterial	0.077151675
Macular Degeneration	Meningitis, Bacterial	0.062017367
Hemolytic-Uremic Syndrome	Meningitis, Bacterial	0.196116135
Abortion, Habitual	Meningitis, Bacterial	0.102597835
Birth Weight	Meningitis, Bacterial	0.061313934
Tuberculosis, Meningeal	Meningitis, Meningococcal	0.23570226
Gram-Negative Bacterial Infections	Meningitis, Meningococcal	0.327326835
Lyme Disease	Meningitis, Meningococcal	0.182574186
Meningococcal Infections	Meningitis, Meningococcal	0.244948974
Haemophilus Infections	Meningitis, Meningococcal	0.40824829
Buruli Ulcer	Meningitis, Meningococcal	0.40824829
Tuberculosis, Lymph Node	Meningitis, Meningococcal	0.40824829
Tuberculosis, Pleural	Meningitis, Meningococcal	0.204124145
Streptococcal Infections	Meningitis, Meningococcal	0.255376959
Pneumococcal Infections	Meningitis, Meningococcal	0.288675135
Pneumonia, Pneumococcal	Meningitis, Meningococcal	0.40824829
Rheumatic Fever	Meningitis, Meningococcal	0.333333333
Pneumonia, Bacterial	Meningitis, Meningococcal	0.23570226
Community-Acquired Infections	Meningitis, Meningococcal	0.272165527
Shock, Septic	Meningitis, Meningococcal	0.23570226
Aspergillosis, Allergic Bronchopulmonary	Meningitis, Meningococcal	0.204124145
Mycoses	Meningitis, Meningococcal	0.204124145
Candidiasis	Meningitis, Meningococcal	0.210818511
Cryptococcosis	Meningitis, Meningococcal	0.23570226
Poliomyelitis	Meningitis, Meningococcal	0.23570226
Postpoliomyelitis Syndrome	Meningitis, Meningococcal	0.288675135
Herpes Genitalis	Meningitis, Meningococcal	0.288675135
Filariasis	Meningitis, Meningococcal	0.288675135
Elephantiasis, Filarial	Meningitis, Meningococcal	0.204124145
Onchocerciasis	Meningitis, Meningococcal	0.288675135
Lymphoma, Mantle-Cell	Meningitis, Meningococcal	0.105409255
Fibromatosis, Aggressive	Meningitis, Meningococcal	0.204124145
Arthritis, Juvenile	Meningitis, Meningococcal	0.182574186
Colitis, Ischemic	Meningitis, Meningococcal	0.288675135
Periodontal Diseases	Meningitis, Meningococcal	0.198029509
Dental Plaque	Meningitis, Meningococcal	0.23570226
Siderosis	Meningitis, Meningococcal	0.288675135
Sleep Apnea Syndromes	Meningitis, Meningococcal	0.204124145
Otitis Media with Effusion	Meningitis, Meningococcal	0.182574186
Lupus Vasculitis, Central Nervous System	Meningitis, Meningococcal	0.204124145
Erythroblastosis, Fetal	Meningitis, Meningococcal	0.40824829
Placenta Diseases	Meningitis, Meningococcal	0.21821789
Puerperal Disorders	Meningitis, Meningococcal	0.23570226
Venous Insufficiency	Meningitis, Meningococcal	0.288675135
Facial Dermatoses	Meningitis, Meningococcal	0.40824829
Food Hypersensitivity	Meningitis, Meningococcal	0.187317162
Postoperative Hemorrhage	Meningitis, Meningococcal	0.204124145
Systemic Inflammatory Response Syndrome	Meningitis, Meningococcal	0.204124145
Eye Infections, Bacterial	Meningitis, Pneumococcal	1
Escherichia coli Infections	Meningitis, Pneumococcal	0.377964473
Pseudomonas Infections	Meningitis, Pneumococcal	0.25
Boutonneuse Fever	Meningitis, Pneumococcal	0.577350269
Mycobacterium Infections	Meningitis, Pneumococcal	0.316227766
Tuberculosis, Miliary	Meningitis, Pneumococcal	0.577350269
Tuberculosis, Pleural	Meningitis, Pneumococcal	0.5
Pneumonia, Pneumococcal	Meningitis, Pneumococcal	0.5
Community-Acquired Infections	Meningitis, Pneumococcal	0.333333333
Corneal Ulcer	Meningitis, Pneumococcal	0.5
Appendicitis	Meningitis, Pneumococcal	0.447213595
Endotoxemia	Meningitis, Pneumococcal	0.267261242
Paracoccidioidomycosis	Meningitis, Pneumococcal	0.577350269
Subacute Sclerosing Panencephalitis	Meningitis, Pneumococcal	0.301511345
Herpes Simplex	Meningitis, Pneumococcal	0.5
Herpes Zoster	Meningitis, Pneumococcal	0.5
Epidermodysplasia Verruciformis	Meningitis, Pneumococcal	0.5
Parvoviridae Infections	Meningitis, Pneumococcal	0.5
Hepatitis, Viral, Human	Meningitis, Pneumococcal	0.447213595
Picornaviridae Infections	Meningitis, Pneumococcal	0.577350269
Common Cold	Meningitis, Pneumococcal	0.447213595
Alphavirus Infections	Meningitis, Pneumococcal	0.5
Parasitic Diseases	Meningitis, Pneumococcal	0.277350098
Toxoplasmosis, Ocular	Meningitis, Pneumococcal	0.377964473
Clonorchiasis	Meningitis, Pneumococcal	0.577350269
Schistosomiasis mansoni	Meningitis, Pneumococcal	0.333333333
Entamoebiasis	Meningitis, Pneumococcal	0.40824829
Leishmaniasis	Meningitis, Pneumococcal	0.353553391
Lymphoma, AIDS-Related	Meningitis, Pneumococcal	0.316227766
Seminoma	Meningitis, Pneumococcal	0.316227766
Breast Neoplasms, Male	Meningitis, Pneumococcal	0.21821789
Central Nervous System Neoplasms	Meningitis, Pneumococcal	0.277350098
Gallbladder Diseases	Meningitis, Pneumococcal	0.25
Gastroenteritis	Meningitis, Pneumococcal	0.447213595
Enterocolitis	Meningitis, Pneumococcal	0.707106781
Mucositis	Meningitis, Pneumococcal	0.301511345
Duodenal Diseases	Meningitis, Pneumococcal	0.707106781
Stomach Diseases	Meningitis, Pneumococcal	0.301511345
Liver Failure, Acute	Meningitis, Pneumococcal	0.2
Hepatitis, Alcoholic	Meningitis, Pneumococcal	0.40824829
Pancreatitis, Chronic	Meningitis, Pneumococcal	0.19245009
Periapical Periodontitis	Meningitis, Pneumococcal	0.40824829
Oral Ulcer	Meningitis, Pneumococcal	0.5
Tooth Diseases	Meningitis, Pneumococcal	0.577350269
Bronchiolitis	Meningitis, Pneumococcal	0.301511345
Bronchitis, Chronic	Meningitis, Pneumococcal	0.377964473
Bronchopneumonia	Meningitis, Pneumococcal	0.707106781
Alveolitis, Extrinsic Allergic	Meningitis, Pneumococcal	0.353553391
Bird Fancier's Lung	Meningitis, Pneumococcal	0.5
Pleurisy	Meningitis, Pneumococcal	0.40824829
Hypoxia, Brain	Meningitis, Pneumococcal	0.577350269
Spinal Cord Injuries	Meningitis, Pneumococcal	0.301511345
Retinal Vasculitis	Meningitis, Pneumococcal	0.40824829
Chorioretinitis	Meningitis, Pneumococcal	0.288675135
Ophthalmia, Sympathetic	Meningitis, Pneumococcal	0.5
Uveitis, Intermediate	Meningitis, Pneumococcal	0.577350269
Prostatitis	Meningitis, Pneumococcal	0.447213595
Renal Artery Obstruction	Meningitis, Pneumococcal	0.377964473
Uterine Cervical Incompetence	Meningitis, Pneumococcal	0.577350269
Vaginal Diseases	Meningitis, Pneumococcal	0.40824829
Heart Failure, Diastolic	Meningitis, Pneumococcal	0.577350269
Aortic Valve Stenosis	Meningitis, Pneumococcal	0.333333333
Shock, Cardiogenic	Meningitis, Pneumococcal	0.40824829
Aortic Rupture	Meningitis, Pneumococcal	0.301511345
Polyarteritis Nodosa	Meningitis, Pneumococcal	0.577350269
Lymphocytosis	Meningitis, Pneumococcal	0.25819889
Granulomatous Disease, Chronic	Meningitis, Pneumococcal	0.377964473
Pseudolymphoma	Meningitis, Pneumococcal	1
Severe Combined Immunodeficiency	Meningitis, Pneumococcal	0.2
Lupus Erythematosus, Discoid	Meningitis, Pneumococcal	0.5
Dermatitis, Contact	Meningitis, Pneumococcal	0.301511345
Dermatitis, Irritant	Meningitis, Pneumococcal	0.40824829
Hand Dermatoses	Meningitis, Pneumococcal	0.40824829
Acidosis, Lactic	Meningitis, Pneumococcal	0.40824829
Malnutrition	Meningitis, Pneumococcal	0.223606798
Immune System Diseases	Meningitis, Pneumococcal	0.21821789
Hernia, Hiatal	Meningitis, Pneumococcal	0.40824829
Delayed Graft Function	Meningitis, Pneumococcal	0.267261242
Disease	Meningitis, Pneumococcal	0.208514414
Hyperuricemia	Meningitis, Pneumococcal	0.223606798
Infarction	Meningitis, Pneumococcal	0.333333333
Pelvic Pain	Meningitis, Pneumococcal	0.5
Constipation	Meningitis, Pneumococcal	0.25
Heat Stroke	Meningitis, Pneumococcal	0.288675135
Meningitis, Meningococcal	Tuberculosis, Meningeal	0.23570226
Enterobacteriaceae Infections	Tuberculosis, Meningeal	0.577350269
Salmonella Infections	Tuberculosis, Meningeal	0.365148372
Salmonella Infections, Animal	Tuberculosis, Meningeal	0.577350269
Legionnaires' Disease	Tuberculosis, Meningeal	0.333333333
Q Fever	Tuberculosis, Meningeal	0.333333333
Boutonneuse Fever	Tuberculosis, Meningeal	0.333333333
Gram-Positive Bacterial Infections	Tuberculosis, Meningeal	0.23570226
Tuberculosis, Lymph Node	Tuberculosis, Meningeal	0.577350269
Tuberculosis, Miliary	Tuberculosis, Meningeal	0.333333333
Tuberculosis, Pleural	Tuberculosis, Meningeal	0.577350269
Staphylococcal Infections	Tuberculosis, Meningeal	0.333333333
Pneumonia, Pneumococcal	Tuberculosis, Meningeal	0.288675135
Arthritis, Infectious	Tuberculosis, Meningeal	0.288675135
Arthritis, Reactive	Tuberculosis, Meningeal	0.3086067
Communicable Diseases	Tuberculosis, Meningeal	0.280056017
Pneumonia, Ventilator-Associated	Tuberculosis, Meningeal	0.40824829
Peritonitis	Tuberculosis, Meningeal	0.25819889
Aspergillosis, Allergic Bronchopulmonary	Tuberculosis, Meningeal	0.288675135
Urinary Tract Infections	Tuberculosis, Meningeal	0.226455407
Mycoses	Tuberculosis, Meningeal	0.288675135
Candidiasis, Oral	Tuberculosis, Meningeal	0.471404521
Herpes Genitalis	Tuberculosis, Meningeal	0.40824829
Parvoviridae Infections	Tuberculosis, Meningeal	0.288675135
Hepatitis E	Tuberculosis, Meningeal	0.577350269
Picornaviridae Infections	Tuberculosis, Meningeal	0.333333333
Alphavirus Infections	Tuberculosis, Meningeal	0.288675135
Trichuriasis	Tuberculosis, Meningeal	0.40824829
Filariasis	Tuberculosis, Meningeal	0.40824829
Elephantiasis, Filarial	Tuberculosis, Meningeal	0.288675135
Clonorchiasis	Tuberculosis, Meningeal	0.333333333
Leishmaniasis, Mucocutaneous	Tuberculosis, Meningeal	0.40824829
Chagas Cardiomyopathy	Tuberculosis, Meningeal	0.397359707
Tuberous Sclerosis	Tuberculosis, Meningeal	0.288675135
Angiomyolipoma	Tuberculosis, Meningeal	0.40824829
Bronchiolitis Obliterans	Tuberculosis, Meningeal	0.298142397
Histiocytosis, Langerhans-Cell	Tuberculosis, Meningeal	0.40824829
Eyelid Diseases	Tuberculosis, Meningeal	0.40824829
Uveitis, Intermediate	Tuberculosis, Meningeal	0.333333333
Pyelonephritis	Tuberculosis, Meningeal	0.348155312
Cystitis	Tuberculosis, Meningeal	0.3086067
Job Syndrome	Tuberculosis, Meningeal	0.40824829
Hyponatremia	Tuberculosis, Meningeal	0.19245009
Chills	Tuberculosis, Meningeal	0.40824829
Osteoporotic Fractures	Tuberculosis, Meningeal	0.577350269
Gram-Negative Bacterial Infections	Endocarditis, Bacterial	0.267261242
Gram-Positive Bacterial Infections	Endocarditis, Bacterial	0.40824829
Staphylococcal Infections	Endocarditis, Bacterial	0.288675135
Vaginosis, Bacterial	Endocarditis, Bacterial	0.188982237
Pregnancy Complications, Infectious	Endocarditis, Bacterial	0.164398987
Sepsis	Endocarditis, Bacterial	0.106600358
Leukemia	Endocarditis, Bacterial	0.062745581
Precursor Cell Lymphoblastic Leukemia-Lymphoma	Endocarditis, Bacterial	0.055727821
Leukemia, Myeloid, Acute	Endocarditis, Bacterial	0.053376051
Meningioma	Endocarditis, Bacterial	0.072739297
Meningeal Neoplasms	Endocarditis, Bacterial	0.077151675
Crohn Disease	Endocarditis, Bacterial	0.051571062
Hepatopulmonary Syndrome	Endocarditis, Bacterial	0.115470054
Liver Cirrhosis	Endocarditis, Bacterial	0.062378286
Liver Cirrhosis, Experimental	Endocarditis, Bacterial	0.095782629
Myocardial Infarction	Endocarditis, Bacterial	0.037635496
Atherosclerosis	Endocarditis, Bacterial	0.046778027
Neutropenia	Endocarditis, Bacterial	0.098058068
Diabetes Mellitus, Type 2	Endocarditis, Bacterial	0.008236383
Metabolic Syndrome X	Endocarditis, Bacterial	0.046225016
Obesity	Endocarditis, Bacterial	0.036637165
Genetic Predisposition to Disease	Endocarditis, Bacterial	0.027399831
Multiple Organ Failure	Endocarditis, Bacterial	0.208514414
Birth Weight	Endocarditis, Bacterial	0.061313934
Weight Gain	Endocarditis, Bacterial	0.066372331
Edema	Endocarditis, Bacterial	0.027671227
Tobacco Use Disorder	Endocarditis, Bacterial	0.008403361
Wounds and Injuries	Endocarditis, Bacterial	0.141421356
Burns	Endocarditis, Bacterial	0.25819889
Meningitis, Pneumococcal	Eye Infections, Bacterial	1
Escherichia coli Infections	Eye Infections, Bacterial	0.377964473
Pseudomonas Infections	Eye Infections, Bacterial	0.25
Boutonneuse Fever	Eye Infections, Bacterial	0.577350269
Mycobacterium Infections	Eye Infections, Bacterial	0.316227766
Tuberculosis, Miliary	Eye Infections, Bacterial	0.577350269
Tuberculosis, Pleural	Eye Infections, Bacterial	0.5
Pneumonia, Pneumococcal	Eye Infections, Bacterial	0.5
Community-Acquired Infections	Eye Infections, Bacterial	0.333333333
Corneal Ulcer	Eye Infections, Bacterial	0.5
Appendicitis	Eye Infections, Bacterial	0.447213595
Endotoxemia	Eye Infections, Bacterial	0.267261242
Paracoccidioidomycosis	Eye Infections, Bacterial	0.577350269
Subacute Sclerosing Panencephalitis	Eye Infections, Bacterial	0.301511345
Herpes Simplex	Eye Infections, Bacterial	0.5
Herpes Zoster	Eye Infections, Bacterial	0.5
Epidermodysplasia Verruciformis	Eye Infections, Bacterial	0.5
Parvoviridae Infections	Eye Infections, Bacterial	0.5
Hepatitis, Viral, Human	Eye Infections, Bacterial	0.447213595
Picornaviridae Infections	Eye Infections, Bacterial	0.577350269
Common Cold	Eye Infections, Bacterial	0.447213595
Alphavirus Infections	Eye Infections, Bacterial	0.5
Parasitic Diseases	Eye Infections, Bacterial	0.277350098
Toxoplasmosis, Ocular	Eye Infections, Bacterial	0.377964473
Clonorchiasis	Eye Infections, Bacterial	0.577350269
Schistosomiasis mansoni	Eye Infections, Bacterial	0.333333333
Entamoebiasis	Eye Infections, Bacterial	0.40824829
Leishmaniasis	Eye Infections, Bacterial	0.353553391
Lymphoma, AIDS-Related	Eye Infections, Bacterial	0.316227766
Seminoma	Eye Infections, Bacterial	0.316227766
Breast Neoplasms, Male	Eye Infections, Bacterial	0.21821789
Central Nervous System Neoplasms	Eye Infections, Bacterial	0.277350098
Gallbladder Diseases	Eye Infections, Bacterial	0.25
Gastroenteritis	Eye Infections, Bacterial	0.447213595
Enterocolitis	Eye Infections, Bacterial	0.707106781
Mucositis	Eye Infections, Bacterial	0.301511345
Duodenal Diseases	Eye Infections, Bacterial	0.707106781
Stomach Diseases	Eye Infections, Bacterial	0.301511345
Liver Failure, Acute	Eye Infections, Bacterial	0.2
Hepatitis, Alcoholic	Eye Infections, Bacterial	0.40824829
Pancreatitis, Chronic	Eye Infections, Bacterial	0.19245009
Periapical Periodontitis	Eye Infections, Bacterial	0.40824829
Oral Ulcer	Eye Infections, Bacterial	0.5
Tooth Diseases	Eye Infections, Bacterial	0.577350269
Bronchiolitis	Eye Infections, Bacterial	0.301511345
Bronchitis, Chronic	Eye Infections, Bacterial	0.377964473
Bronchopneumonia	Eye Infections, Bacterial	0.707106781
Alveolitis, Extrinsic Allergic	Eye Infections, Bacterial	0.353553391
Bird Fancier's Lung	Eye Infections, Bacterial	0.5
Pleurisy	Eye Infections, Bacterial	0.40824829
Hypoxia, Brain	Eye Infections, Bacterial	0.577350269
Spinal Cord Injuries	Eye Infections, Bacterial	0.301511345
Retinal Vasculitis	Eye Infections, Bacterial	0.40824829
Chorioretinitis	Eye Infections, Bacterial	0.288675135
Ophthalmia, Sympathetic	Eye Infections, Bacterial	0.5
Uveitis, Intermediate	Eye Infections, Bacterial	0.577350269
Prostatitis	Eye Infections, Bacterial	0.447213595
Renal Artery Obstruction	Eye Infections, Bacterial	0.377964473
Uterine Cervical Incompetence	Eye Infections, Bacterial	0.577350269
Vaginal Diseases	Eye Infections, Bacterial	0.40824829
Heart Failure, Diastolic	Eye Infections, Bacterial	0.577350269
Aortic Valve Stenosis	Eye Infections, Bacterial	0.333333333
Shock, Cardiogenic	Eye Infections, Bacterial	0.40824829
Aortic Rupture	Eye Infections, Bacterial	0.301511345
Polyarteritis Nodosa	Eye Infections, Bacterial	0.577350269
Lymphocytosis	Eye Infections, Bacterial	0.25819889
Granulomatous Disease, Chronic	Eye Infections, Bacterial	0.377964473
Pseudolymphoma	Eye Infections, Bacterial	1
Severe Combined Immunodeficiency	Eye Infections, Bacterial	0.2
Lupus Erythematosus, Discoid	Eye Infections, Bacterial	0.5
Dermatitis, Contact	Eye Infections, Bacterial	0.301511345
Dermatitis, Irritant	Eye Infections, Bacterial	0.40824829
Hand Dermatoses	Eye Infections, Bacterial	0.40824829
Acidosis, Lactic	Eye Infections, Bacterial	0.40824829
Malnutrition	Eye Infections, Bacterial	0.223606798
Immune System Diseases	Eye Infections, Bacterial	0.21821789
Hernia, Hiatal	Eye Infections, Bacterial	0.40824829
Delayed Graft Function	Eye Infections, Bacterial	0.267261242
Disease	Eye Infections, Bacterial	0.208514414
Hyperuricemia	Eye Infections, Bacterial	0.223606798
Infarction	Eye Infections, Bacterial	0.333333333
Pelvic Pain	Eye Infections, Bacterial	0.5
Constipation	Eye Infections, Bacterial	0.25
Chlamydia Infections	Trachoma	0.750375281
Q Fever	Trachoma	0.368932394
Streptococcal Infections	Trachoma	0.342624144
Vaginosis, Bacterial	Trachoma	0.379536058
Osteomyelitis	Trachoma	0.461880215
Communicable Diseases	Trachoma	0.354245954
Bronchiolitis, Viral	Trachoma	0.264501872
Cytomegalovirus Retinitis	Trachoma	0.34503278
Epstein-Barr Virus Infections	Trachoma	0.335410197
Sarcoma, Kaposi	Trachoma	0.421637021
Respiratory Syncytial Virus Infections	Trachoma	0.260005762
Malaria, Cerebral	Trachoma	0.30429031
Eye Infections, Parasitic	Trachoma	0.25819889
Parasitemia	Trachoma	0.342624144
Chagas Disease	Trachoma	0.342624144
Malaria	Trachoma	0.220192753
Malaria, Falciparum	Trachoma	0.347832796
Skin Diseases, Parasitic	Trachoma	0.182574186
Biliary Tract Neoplasms	Trachoma	0.281800931
Vulvar Neoplasms	Trachoma	0.387298335
Arthritis, Psoriatic	Trachoma	0.289964829
Esophagitis	Trachoma	0.306785996
Hepatitis, Autoimmune	Trachoma	0.360180135
Gingival Hemorrhage	Trachoma	0.376968517
Gingivitis	Trachoma	0.34503278
Periodontal Attachment Loss	Trachoma	0.413167122
Periodontitis	Trachoma	0.337170892
Dental Plaque	Trachoma	0.368932394
Asthma, Exercise-Induced	Trachoma	0.210818511
Bronchial Hyperreactivity	Trachoma	0.360677828
Bronchiolitis	Trachoma	0.33028913
Lung Diseases	Trachoma	0.237346442
Bird Fancier's Lung	Trachoma	0.365148372
Radiation Pneumonitis	Trachoma	0.40118871
Pneumonia	Trachoma	0.284004289
Pneumonia, Aspiration	Trachoma	0.182574186
Pulmonary Fibrosis	Trachoma	0.314140431
Nasal Obstruction	Trachoma	0.129099445
Sinusitis	Trachoma	0.266666667
Rhinitis	Trachoma	0.306265326
Rhinitis, Allergic, Seasonal	Trachoma	0.256424306
Pleurisy	Trachoma	0.372677996
Respiratory Hypersensitivity	Trachoma	0.36623351
Fabry Disease	Trachoma	0.414039336
Migraine Disorders	Trachoma	0.398571021
Orbital Diseases	Trachoma	0.129099445
Graves Disease	Trachoma	0.285078658
Glomerulonephritis, IGA	Trachoma	0.295293189
Nephrosis, Lipoid	Trachoma	0.316227766
Uremia	Trachoma	0.241522946
Cystitis, Interstitial	Trachoma	0.149071198
Vaginal Diseases	Trachoma	0.372677996
Hydrops Fetalis	Trachoma	0.129099445
Puerperal Disorders	Trachoma	0.351364184
Venous Thromboembolism	Trachoma	0.411766053
Purpura, Schoenlein-Henoch	Trachoma	0.365148372
Hemoglobin C Disease	Trachoma	0.182574186
Anemia, Hypochromic	Trachoma	0.129099445
Eosinophilia	Trachoma	0.25819889
Sarcoidosis	Trachoma	0.411683821
Dermatitis, Atopic	Trachoma	0.281365717
Scleroderma, Systemic	Trachoma	0.295312212
Erythema Nodosum	Trachoma	0.559430928
Urticaria	Trachoma	0.339031752
Pemphigoid, Bullous	Trachoma	0.442807443
Pemphigus	Trachoma	0.358057437
Skin Ulcer	Trachoma	0.354245954
Hypersensitivity	Trachoma	0.307159533
Hypersensitivity, Immediate	Trachoma	0.374360769
Food Hypersensitivity	Trachoma	0.376968517
Egg Hypersensitivity	Trachoma	0.182574186
Constriction, Pathologic	Trachoma	0.344656175
Pelvic Organ Prolapse	Trachoma	0.091287093
Disease	Trachoma	0.152277398
Cyanosis	Trachoma	0.091287093
Respiratory Sounds	Trachoma	0.311399578
Foodborne Diseases	Trachoma	0.182574186
Multiple Trauma	Trachoma	0.346410162
Radiation Injuries	Trachoma	0.303890978
Bacterial Infections	Gram-Negative Bacterial Infections	0.278639106
Bacteremia	Gram-Negative Bacterial Infections	0.353553391
Meningitis, Meningococcal	Gram-Negative Bacterial Infections	0.327326835
Endocarditis, Bacterial	Gram-Negative Bacterial Infections	0.267261242
Haemophilus Infections	Gram-Negative Bacterial Infections	0.267261242
Q Fever	Gram-Negative Bacterial Infections	0.3086067
Gram-Positive Bacterial Infections	Gram-Negative Bacterial Infections	0.327326835
Tuberculosis, Lymph Node	Gram-Negative Bacterial Infections	0.267261242
Enterocolitis, Pseudomembranous	Gram-Negative Bacterial Infections	0.267261242
Streptococcal Infections	Gram-Negative Bacterial Infections	0.44582257
Pneumococcal Infections	Gram-Negative Bacterial Infections	0.377964473
Pneumonia, Bacterial	Gram-Negative Bacterial Infections	0.15430335
Vaginosis, Bacterial	Gram-Negative Bacterial Infections	0.353553391
Appendicitis	Gram-Negative Bacterial Infections	0.358568583
Pregnancy Complications, Infectious	Gram-Negative Bacterial Infections	0.35149982
Sepsis	Gram-Negative Bacterial Infections	0.341881729
Shock, Septic	Gram-Negative Bacterial Infections	0.36004115
Urinary Tract Infections	Gram-Negative Bacterial Infections	0.209656967
Candidiasis	Gram-Negative Bacterial Infections	0.276026224
Candidiasis, Oral	Gram-Negative Bacterial Infections	0.21821789
Lung Diseases, Fungal	Gram-Negative Bacterial Infections	0.296499727
Filariasis	Gram-Negative Bacterial Infections	0.188982237
Elephantiasis, Filarial	Gram-Negative Bacterial Infections	0.400891863
Toxoplasmosis	Gram-Negative Bacterial Infections	0.3086067
Alveolar Bone Loss	Gram-Negative Bacterial Infections	0.338061702
Duodenal Ulcer	Gram-Negative Bacterial Infections	0.295803989
Achlorhydria	Gram-Negative Bacterial Infections	0.3086067
Periapical Periodontitis	Gram-Negative Bacterial Infections	0.327326835
Periodontal Diseases	Gram-Negative Bacterial Infections	0.453742606
Gingival Recession	Gram-Negative Bacterial Infections	0.3086067
Aggressive Periodontitis	Gram-Negative Bacterial Infections	0.303488489
Chronic Periodontitis	Gram-Negative Bacterial Infections	0.320844474
Glossitis, Benign Migratory	Gram-Negative Bacterial Infections	0.377964473
Tooth Diseases	Gram-Negative Bacterial Infections	0.3086067
Dental Plaque	Gram-Negative Bacterial Infections	0.385758375
Nasal Obstruction	Gram-Negative Bacterial Infections	0.188982237
Otitis Media	Gram-Negative Bacterial Infections	0.324101862
Otitis Media with Effusion	Gram-Negative Bacterial Infections	0.119522861
Brain Injuries	Gram-Negative Bacterial Infections	0.196116135
Charcot-Marie-Tooth Disease	Gram-Negative Bacterial Infections	0.050507627
Neuralgia, Postherpetic	Gram-Negative Bacterial Infections	0.119522861
Nephritis	Gram-Negative Bacterial Infections	0.251976315
Pyelonephritis	Gram-Negative Bacterial Infections	0.322329186
Vaginal Diseases	Gram-Negative Bacterial Infections	0.43643578
Erythroblastosis, Fetal	Gram-Negative Bacterial Infections	0.267261242
Puerperal Disorders	Gram-Negative Bacterial Infections	0.4114756
Ventricular Fibrillation	Gram-Negative Bacterial Infections	0.148249863
Heart Rupture, Post-Infarction	Gram-Negative Bacterial Infections	0.267261242
Embolism, Cholesterol	Gram-Negative Bacterial Infections	0.15430335
Venous Insufficiency	Gram-Negative Bacterial Infections	0.188982237
Radiodermatitis	Gram-Negative Bacterial Infections	0.101015254
Lichenoid Eruptions	Gram-Negative Bacterial Infections	0.377964473
Amyloidosis	Gram-Negative Bacterial Infections	0.272772363
Critical Illness	Gram-Negative Bacterial Infections	0.30656967
Systemic Inflammatory Response Syndrome	Gram-Negative Bacterial Infections	0.400891863
Shock	Gram-Negative Bacterial Infections	0.283473355
Multiple Organ Failure	Gram-Negative Bacterial Infections	0.334366928
Agricultural Workers' Diseases	Gram-Negative Bacterial Infections	0.303045763
Wounds and Injuries	Gram-Negative Bacterial Infections	0.226778684
Burns	Gram-Negative Bacterial Infections	0.483045892
Meningitis, Meningococcal	Lyme Disease	0.182574186
Erythema Chronicum Migrans	Lyme Disease	0.632455532
Salmonella Infections	Lyme Disease	0.424264069
Gram-Positive Bacterial Infections	Lyme Disease	0.365148372
Whipple Disease	Lyme Disease	0.632455532
Leprosy, Lepromatous	Lyme Disease	0.447213595
Mycobacterium avium-intracellulare Infection	Lyme Disease	0.404519917
Tuberculosis, Lymph Node	Lyme Disease	0.447213595
Tuberculosis, Osteoarticular	Lyme Disease	0.447213595
Staphylococcal Infections	Lyme Disease	0.387298335
Pneumococcal Infections	Lyme Disease	0.316227766
Rheumatic Fever	Lyme Disease	0.547722558
Toxoplasmosis, Cerebral	Lyme Disease	0.447213595
Aspergillosis, Allergic Bronchopulmonary	Lyme Disease	0.447213595
Paracoccidioidomycosis	Lyme Disease	0.516397779
Onychomycosis	Lyme Disease	0.447213595
Mycoses	Lyme Disease	0.447213595
Candidiasis	Lyme Disease	0.230940108
Eye Infections, Viral	Lyme Disease	0.447213595
Hantavirus Infections	Lyme Disease	0.447213595
Filariasis	Lyme Disease	0.316227766
Cryptosporidiosis	Lyme Disease	0.516397779
Parasitemia	Lyme Disease	0.373001923
Paraneoplastic Syndromes, Nervous System	Lyme Disease	0.447213595
Colitis, Microscopic	Lyme Disease	0.447213595
Gingival Diseases	Lyme Disease	0.447213595
Salivary Gland Diseases	Lyme Disease	0.447213595
Dental Caries	Lyme Disease	0.25819889
Anti-Glomerular Basement Membrane Disease	Lyme Disease	0.516397779
Encephalomyelitis, Autoimmune, Experimental	Lyme Disease	0.223606798
Complex Regional Pain Syndromes	Lyme Disease	0.447213595
Meningitis	Lyme Disease	0.365148372
Chorea	Lyme Disease	0.447213595
Carpal Tunnel Syndrome	Lyme Disease	0.4
Hypersomnolence, Idiopathic	Lyme Disease	0.447213595
Somnambulism	Lyme Disease	0.447213595
Pemphigoid, Benign Mucous Membrane	Lyme Disease	0.516397779
Iridocyclitis	Lyme Disease	0.516397779
Pyelonephritis	Lyme Disease	0.269679945
Cystitis	Lyme Disease	0.239045722
Vulvar Lichen Sclerosus	Lyme Disease	0.447213595
Mitral Valve Insufficiency	Lyme Disease	0.4
Aortitis	Lyme Disease	0.447213595
Arteriosclerosis Obliterans	Lyme Disease	0.447213595
Cryoglobulinemia	Lyme Disease	0.4
Red-Cell Aplasia, Pure	Lyme Disease	0.447213595
Prurigo	Lyme Disease	0.447213595
Lichen Planus	Lyme Disease	0.632455532
Goiter	Lyme Disease	0.248069469
Hypersensitivity, Delayed	Lyme Disease	0.516397779
Food Hypersensitivity	Lyme Disease	0.307793506
Peanut Hypersensitivity	Lyme Disease	0.447213595
Dilatation, Pathologic	Lyme Disease	0.4
Rare Diseases	Lyme Disease	0.447213595
Agricultural Workers' Diseases	Lyme Disease	0.507092553
Lyme Disease	Erythema Chronicum Migrans	0.632455532
Salmonella Infections	Erythema Chronicum Migrans	0.447213595
Typhoid Fever	Erythema Chronicum Migrans	0.39223227
Gonorrhea	Erythema Chronicum Migrans	0.353553391
Whipple Disease	Erythema Chronicum Migrans	1
Leprosy, Multibacillary	Erythema Chronicum Migrans	0.267261242
Leprosy, Lepromatous	Erythema Chronicum Migrans	0.471404521
Leprosy, Paucibacillary	Erythema Chronicum Migrans	0.25
Leprosy, Tuberculoid	Erythema Chronicum Migrans	0.577350269
Mycobacterium avium-intracellulare Infection	Erythema Chronicum Migrans	0.426401433
Tuberculosis, Osteoarticular	Erythema Chronicum Migrans	0.707106781
Staphylococcal Infections	Erythema Chronicum Migrans	0.40824829
Pneumococcal Infections	Erythema Chronicum Migrans	0.333333333
Rheumatic Fever	Erythema Chronicum Migrans	0.577350269
Toxoplasmosis, Cerebral	Erythema Chronicum Migrans	0.707106781
Osteomyelitis	Erythema Chronicum Migrans	0.447213595
Opportunistic Infections	Erythema Chronicum Migrans	0.267261242
AIDS-Related Opportunistic Infections	Erythema Chronicum Migrans	0.34299717
Pelvic Inflammatory Disease	Erythema Chronicum Migrans	0.40824829
Aspergillosis, Allergic Bronchopulmonary	Erythema Chronicum Migrans	0.353553391
Paracoccidioidomycosis	Erythema Chronicum Migrans	0.816496581
Onychomycosis	Erythema Chronicum Migrans	0.707106781
Mycoses	Erythema Chronicum Migrans	0.353553391
Pneumonia, Pneumocystis	Erythema Chronicum Migrans	0.288675135
Encephalitis	Erythema Chronicum Migrans	0.365148372
Myelitis	Erythema Chronicum Migrans	0.5
Cytomegalovirus Retinitis	Erythema Chronicum Migrans	0.534522484
Warts	Erythema Chronicum Migrans	0.534522484
Eye Infections, Viral	Erythema Chronicum Migrans	0.707106781
Hantavirus Infections	Erythema Chronicum Migrans	0.707106781
Influenza, Human	Erythema Chronicum Migrans	0.187317162
Enterovirus Infections	Erythema Chronicum Migrans	0.534522484
Echinococcosis	Erythema Chronicum Migrans	0.353553391
Echinococcosis, Hepatic	Erythema Chronicum Migrans	0.353553391
Schistosomiasis	Erythema Chronicum Migrans	0.5
Schistosomiasis japonica	Erythema Chronicum Migrans	0.534522484
Cryptosporidiosis	Erythema Chronicum Migrans	0.816496581
Leishmaniasis, Visceral	Erythema Chronicum Migrans	0.316227766
Malaria, Vivax	Erythema Chronicum Migrans	0.316227766
Leukemia, Lymphoid	Erythema Chronicum Migrans	0.141421356
Neoplasms, Germ Cell and Embryonal	Erythema Chronicum Migrans	0.188982237
Seminoma	Erythema Chronicum Migrans	0.447213595
Adenocarcinoma, Follicular	Erythema Chronicum Migrans	0.426401433
Adrenocortical Carcinoma	Erythema Chronicum Migrans	0.204124145
Papilloma	Erythema Chronicum Migrans	0.365148372
Nevus, Pigmented	Erythema Chronicum Migrans	0.316227766
Adrenal Cortex Neoplasms	Erythema Chronicum Migrans	0.23570226
Testicular Neoplasms	Erythema Chronicum Migrans	0.202030509
Paraneoplastic Syndromes, Nervous System	Erythema Chronicum Migrans	0.707106781
Respiratory Tract Neoplasms	Erythema Chronicum Migrans	0.447213595
Small Cell Lung Carcinoma	Erythema Chronicum Migrans	0.15713484
Thymus Neoplasms	Erythema Chronicum Migrans	0.471404521
Vulvar Neoplasms	Erythema Chronicum Migrans	0.5
Uterine Cervical Dysplasia	Erythema Chronicum Migrans	0.5
Temporomandibular Joint Disorders	Erythema Chronicum Migrans	0.353553391
Rheumatoid Nodule	Erythema Chronicum Migrans	0.353553391
Muscular Diseases	Erythema Chronicum Migrans	0.194257172
Eosinophilia-Myalgia Syndrome	Erythema Chronicum Migrans	0.5
Muscle Weakness	Erythema Chronicum Migrans	0.25
Myositis, Inclusion Body	Erythema Chronicum Migrans	0.5
Polymyositis	Erythema Chronicum Migrans	0.353553391
Cholestasis, Intrahepatic	Erythema Chronicum Migrans	0.333333333
Deglutition Disorders	Erythema Chronicum Migrans	0.23570226
Gastroenteritis	Erythema Chronicum Migrans	0.316227766
Colitis, Microscopic	Erythema Chronicum Migrans	0.707106781
Mouth Diseases	Erythema Chronicum Migrans	0.182574186
Focal Epithelial Hyperplasia	Erythema Chronicum Migrans	0.40824829
Oral Ulcer	Erythema Chronicum Migrans	0.353553391
Gingival Diseases	Erythema Chronicum Migrans	0.707106781
Salivary Gland Diseases	Erythema Chronicum Migrans	0.707106781
Pharyngitis	Erythema Chronicum Migrans	0.288675135
Dental Caries	Erythema Chronicum Migrans	0.40824829
Lung Diseases, Interstitial	Erythema Chronicum Migrans	0.39223227
Anti-Glomerular Basement Membrane Disease	Erythema Chronicum Migrans	0.816496581
Berylliosis	Erythema Chronicum Migrans	0.3086067
Silicosis	Erythema Chronicum Migrans	0.365148372
Cough	Erythema Chronicum Migrans	0.324442842
Hearing Loss, Sensorineural	Erythema Chronicum Migrans	0.21821789
Hearing Loss, Sudden	Erythema Chronicum Migrans	0.353553391
Meniere Disease	Erythema Chronicum Migrans	0.353553391
Multiple Sclerosis, Chronic Progressive	Erythema Chronicum Migrans	0.324442842
Neuromyelitis Optica	Erythema Chronicum Migrans	0.447213595
Encephalomyelitis, Autoimmune, Experimental	Erythema Chronicum Migrans	0.176776695
Guillain-Barre Syndrome	Erythema Chronicum Migrans	0.40824829
Polyradiculoneuropathy, Chronic Inflammatory Demyelinating	Erythema Chronicum Migrans	0.23570226
Autonomic Nervous System Diseases	Erythema Chronicum Migrans	0.40824829
Complex Regional Pain Syndromes	Erythema Chronicum Migrans	0.707106781
Lewy Body Disease	Erythema Chronicum Migrans	0.23570226
Adrenoleukodystrophy	Erythema Chronicum Migrans	0.223606798
Creutzfeldt-Jakob Syndrome	Erythema Chronicum Migrans	0.138675049
Epilepsies, Myoclonic	Erythema Chronicum Migrans	0.204124145
Migraine with Aura	Erythema Chronicum Migrans	0.204124145
Migraine without Aura	Erythema Chronicum Migrans	0.190692518
Meningitis	Erythema Chronicum Migrans	0.577350269
Chorea	Erythema Chronicum Migrans	0.707106781
Sleep Disorders, Circadian Rhythm	Erythema Chronicum Migrans	0.267261242
Optic Neuritis	Erythema Chronicum Migrans	0.471404521
Spinal Dysraphism	Erythema Chronicum Migrans	0.164398987
Dystonia	Erythema Chronicum Migrans	0.294883912
Hallucinations	Erythema Chronicum Migrans	0.282842712
Carpal Tunnel Syndrome	Erythema Chronicum Migrans	0.632455532
Polyneuropathies	Erythema Chronicum Migrans	0.316227766
Disorders of Excessive Somnolence	Erythema Chronicum Migrans	0.39223227
Hypersomnolence, Idiopathic	Erythema Chronicum Migrans	0.707106781
Narcolepsy	Erythema Chronicum Migrans	0.124034735
Cataplexy	Erythema Chronicum Migrans	0.5
Sleep Initiation and Maintenance Disorders	Erythema Chronicum Migrans	0.213200716
Somnambulism	Erythema Chronicum Migrans	0.707106781
Pemphigoid, Benign Mucous Membrane	Erythema Chronicum Migrans	0.816496581
Glaucoma	Erythema Chronicum Migrans	0.21821789
Myopia, Degenerative	Erythema Chronicum Migrans	0.223606798
Iridocyclitis	Erythema Chronicum Migrans	0.816496581
Oligospermia	Erythema Chronicum Migrans	0.181071492
Nephritis, Hereditary	Erythema Chronicum Migrans	0.25
Fanconi Syndrome	Erythema Chronicum Migrans	0.25
Endometritis	Erythema Chronicum Migrans	0.5
Vulvar Diseases	Erythema Chronicum Migrans	0.40824829
Vulvar Lichen Sclerosus	Erythema Chronicum Migrans	0.707106781
Diabetes, Gestational	Erythema Chronicum Migrans	0.206284249
Pregnancy in Diabetics	Erythema Chronicum Migrans	0.223606798
Heart Block	Erythema Chronicum Migrans	0.471404521
Myocarditis	Erythema Chronicum Migrans	0.25
Aortic Valve Insufficiency	Erythema Chronicum Migrans	0.39223227
Mitral Valve Insufficiency	Erythema Chronicum Migrans	0.632455532
Angioedema	Erythema Chronicum Migrans	0.377964473
Aortitis	Erythema Chronicum Migrans	0.707106781
Arteriosclerosis Obliterans	Erythema Chronicum Migrans	0.707106781
Arteritis	Erythema Chronicum Migrans	0.353553391
Polyarteritis Nodosa	Erythema Chronicum Migrans	0.40824829
Cryoglobulinemia	Erythema Chronicum Migrans	0.632455532
Hemoglobinuria, Paroxysmal	Erythema Chronicum Migrans	0.534522484
Red-Cell Aplasia, Pure	Erythema Chronicum Migrans	0.707106781
Hemophilia B	Erythema Chronicum Migrans	0.40824829
Hypergammaglobulinemia	Erythema Chronicum Migrans	0.353553391
Granuloma	Erythema Chronicum Migrans	0.40824829
Porphyrias	Erythema Chronicum Migrans	0.40824829
Lupus Erythematosus, Cutaneous	Erythema Chronicum Migrans	0.534522484
Mixed Connective Tissue Disease	Erythema Chronicum Migrans	0.5
Dermatitis	Erythema Chronicum Migrans	0.426401433
Exanthema	Erythema Chronicum Migrans	0.301511345
Alopecia	Erythema Chronicum Migrans	0.25819889
Prurigo	Erythema Chronicum Migrans	0.707106781
Lichen Planus	Erythema Chronicum Migrans	1
Pityriasis Rosea	Erythema Chronicum Migrans	0.577350269
Skin Diseases, Vesiculobullous	Erythema Chronicum Migrans	0.5
Diabetic Ketoacidosis	Erythema Chronicum Migrans	0.447213595
Prediabetic State	Erythema Chronicum Migrans	0.282842712
Adrenal Insufficiency	Erythema Chronicum Migrans	0.534522484
Polyendocrinopathies, Autoimmune	Erythema Chronicum Migrans	0.534522484
Goiter	Erythema Chronicum Migrans	0.39223227
Goiter, Nodular	Erythema Chronicum Migrans	0.5
Hypothyroidism	Erythema Chronicum Migrans	0.262612866
Antiphospholipid Syndrome	Erythema Chronicum Migrans	0.277350098
Hypersensitivity, Delayed	Erythema Chronicum Migrans	0.816496581
Food Hypersensitivity	Erythema Chronicum Migrans	0.324442842
Nut Hypersensitivity	Erythema Chronicum Migrans	0.632455532
Peanut Hypersensitivity	Erythema Chronicum Migrans	0.707106781
Latex Hypersensitivity	Erythema Chronicum Migrans	0.534522484
Dilatation, Pathologic	Erythema Chronicum Migrans	0.632455532
Splenomegaly	Erythema Chronicum Migrans	0.39223227
Chromosome Deletion	Erythema Chronicum Migrans	0.15713484
Rare Diseases	Erythema Chronicum Migrans	0.707106781
Jaundice	Erythema Chronicum Migrans	0.534522484
Agricultural Workers' Diseases	Erythema Chronicum Migrans	0.534522484
Bites and Stings	Erythema Chronicum Migrans	0.632455532
Knee Injuries	Erythema Chronicum Migrans	0.577350269
Chlamydia Infections	Brucellosis	0.439374775
Mycoplasma Infections	Brucellosis	0.239045722
Haemophilus Infections	Brucellosis	0.267261242
Q Fever	Brucellosis	0.540061725
Boutonneuse Fever	Brucellosis	0.46291005
Leprosy	Brucellosis	0.31718074
Tuberculosis, Bovine	Brucellosis	0.267261242
Tuberculosis, Miliary	Brucellosis	0.46291005
Tuberculosis, Pleural	Brucellosis	0.400891863
Tuberculosis, Pulmonary	Brucellosis	0.390900107
Rheumatic Heart Disease	Brucellosis	0.418330013
Pneumonia, Bacterial	Brucellosis	0.15430335
Arthritis, Infectious	Brucellosis	0.400891863
Arthritis, Reactive	Brucellosis	0.357142857
Community-Acquired Infections	Brucellosis	0.267261242
Appendicitis	Brucellosis	0.478091444
Pregnancy Complications, Infectious	Brucellosis	0.395437298
Respiratory Tract Infections	Brucellosis	0.390360029
Endotoxemia	Brucellosis	0.285714286
Abscess	Brucellosis	0.56694671
Subacute Sclerosing Panencephalitis	Brucellosis	0.322329186
Epstein-Barr Virus Infections	Brucellosis	0.381881308
Infectious Mononucleosis	Brucellosis	0.404061018
Papillomavirus Infections	Brucellosis	0.328687868
Parvoviridae Infections	Brucellosis	0.400891863
Measles	Brucellosis	0.251976315
Picornaviridae Infections	Brucellosis	0.46291005
Common Cold	Brucellosis	0.478091444
Alphavirus Infections	Brucellosis	0.400891863
Parasitic Diseases	Brucellosis	0.296499727
Malaria, Cerebral	Brucellosis	0.311804782
Clonorchiasis	Brucellosis	0.46291005
Giardiasis	Brucellosis	0.267261242
Entamoebiasis	Brucellosis	0.43643578
Chagas Disease	Brucellosis	0.44582257
Chagas Cardiomyopathy	Brucellosis	0.429197538
Cervical Intraepithelial Neoplasia	Brucellosis	0.342368394
Thoracic Neoplasms	Brucellosis	0.564076075
Vaginal Neoplasms	Brucellosis	0.188982237
Camurati-Engelmann Syndrome	Brucellosis	0.267261242
Osteolysis	Brucellosis	0.367883604
Arthritis	Brucellosis	0.322329186
Sjogren's Syndrome	Brucellosis	0.350931203
Polymyalgia Rheumatica	Brucellosis	0.338061702
Enterocolitis, Necrotizing	Brucellosis	0.179284291
Irritable Bowel Syndrome	Brucellosis	0.263624865
Celiac Disease	Brucellosis	0.174963553
Hepatitis, Autoimmune	Brucellosis	0.395437298
Cystic Fibrosis	Brucellosis	0.264021592
Peritoneal Fibrosis	Brucellosis	0.267261242
Lichen Planus, Oral	Brucellosis	0.466569475
Periodontal Diseases	Brucellosis	0.388922234
Aggressive Periodontitis	Brucellosis	0.390199486
Chronic Periodontitis	Brucellosis	0.320844474
Periodontal Pocket	Brucellosis	0.427617987
Dental Plaque	Brucellosis	0.46291005
Bronchiolitis	Brucellosis	0.322329186
Bronchopneumonia	Brucellosis	0.377964473
Lung Diseases	Brucellosis	0.240535118
Alveolitis, Extrinsic Allergic	Brucellosis	0.377964473
Bird Fancier's Lung	Brucellosis	0.400891863
Histiocytosis, Langerhans-Cell	Brucellosis	0.377964473
Granulomatosis with Polyangiitis	Brucellosis	0.252538136
Bronchopulmonary Dysplasia	Brucellosis	0.267261242
Rhinitis	Brucellosis	0.326055658
Rhinitis, Allergic, Perennial	Brucellosis	0.296499727
Rhinitis, Allergic, Seasonal	Brucellosis	0.218963936
Otitis Media	Brucellosis	0.388922234
Otitis Media with Effusion	Brucellosis	0.119522861
Giant Cell Arteritis	Brucellosis	0.505076272
Myoclonic Epilepsy, Juvenile	Brucellosis	0.074124932
Sciatica	Brucellosis	0.367883604
Graves Ophthalmopathy	Brucellosis	0.390094749
Dry Eye Syndromes	Brucellosis	0.21821789
Graves Disease	Brucellosis	0.339066345
Retinal Vasculitis	Brucellosis	0.327326835
Male Urogenital Diseases	Brucellosis	0.202030509
Prostatitis	Brucellosis	0.358568583
Nephritis	Brucellosis	0.314970394
Female Urogenital Diseases	Brucellosis	0.116642369
Fallopian Tube Diseases	Brucellosis	0.377964473
Infertility, Female	Brucellosis	0.23570226
Erythroblastosis, Fetal	Brucellosis	0.267261242
Mitral Valve Prolapse	Brucellosis	0.296499727
Takayasu Arteritis	Brucellosis	0.377964473
Mucocutaneous Lymph Node Syndrome	Brucellosis	0.2783556
Anti-Neutrophil Cytoplasmic Antibody-Associated Vasculitis	Brucellosis	0.188982237
Purpura, Thrombocytopenic, Idiopathic	Brucellosis	0.480015361
Severe Combined Immunodeficiency	Brucellosis	0.32071349
Scleroderma, Systemic	Brucellosis	0.31701473
Scleroderma, Diffuse	Brucellosis	0.418330013
Scleroderma, Limited	Brucellosis	0.453742606
Pemphigoid, Bullous	Brucellosis	0.388922234
Skin Ulcer	Brucellosis	0.518562979
Hyperparathyroidism, Secondary	Brucellosis	0.134303827
Thyroiditis, Autoimmune	Brucellosis	0.307562343
Hashimoto Disease	Brucellosis	0.36004115
Immune System Diseases	Brucellosis	0.291605922
Hernia, Hiatal	Brucellosis	0.327326835
Hyperuricemia	Brucellosis	0.239045722
Prosthesis Failure	Brucellosis	0.367883604
Pelvic Pain	Brucellosis	0.400891863
Bacterial Infections	Burkholderia Infections	0.208514414
Typhoid Fever	Burkholderia Infections	0.277350098
Pseudomonas Infections	Burkholderia Infections	0.25
Mycobacterium Infections	Burkholderia Infections	0.316227766
Staphylococcal Infections	Burkholderia Infections	0.288675135
Respiratory Tract Infections	Burkholderia Infections	0.182574186
Cholangitis, Sclerosing	Burkholderia Infections	0.171498585
Gastrointestinal Diseases	Burkholderia Infections	0.158113883
Colonic Diseases	Burkholderia Infections	0.5
Ileus	Burkholderia Infections	0.5
Intussusception	Burkholderia Infections	1
Steatorrhea	Burkholderia Infections	0.577350269
alpha 1-Antitrypsin Deficiency	Burkholderia Infections	0.196116135
Hepatitis, Autoimmune	Burkholderia Infections	0.164398987
Pancreatic Diseases	Burkholderia Infections	0.267261242
Exocrine Pancreatic Insufficiency	Burkholderia Infections	0.447213595
Pancreatitis, Alcoholic	Burkholderia Infections	0.171498585
Pancreatitis, Chronic	Burkholderia Infections	0.19245009
Dental Caries	Burkholderia Infections	0.288675135
Respiratory Tract Diseases	Burkholderia Infections	0.213200716
Bronchiectasis	Burkholderia Infections	0.229415734
Sarcoidosis, Pulmonary	Burkholderia Infections	0.179605302
Lung Diseases, Obstructive	Burkholderia Infections	0.242535625
Nasal Polyps	Burkholderia Infections	0.204124145
Paranasal Sinus Diseases	Burkholderia Infections	1
Sinusitis	Burkholderia Infections	0.182574186
Maxillary Sinusitis	Burkholderia Infections	1
Asthenozoospermia	Burkholderia Infections	0.353553391
Azoospermia	Burkholderia Infections	0.137360564
Cryptorchidism	Burkholderia Infections	0.25819889
Urogenital Abnormalities	Burkholderia Infections	0.353553391
Klinefelter Syndrome	Burkholderia Infections	0.447213595
Polycystic Kidney, Autosomal Dominant	Burkholderia Infections	0.213200716
Echogenic Bowel	Burkholderia Infections	1
Abnormalities, Multiple	Burkholderia Infections	0.141421356
Genetic Diseases, Inborn	Burkholderia Infections	0.160128154
Nutrition Disorders	Burkholderia Infections	0.40824829
Child Nutrition Disorders	Burkholderia Infections	1
Protein-Energy Malnutrition	Burkholderia Infections	0.577350269
Hyperparathyroidism, Primary	Burkholderia Infections	0.447213595
Hernia, Diaphragmatic	Burkholderia Infections	0.15249857
Sex Chromosome Aberrations	Burkholderia Infections	0.353553391
Translocation, Genetic	Burkholderia Infections	0.174077656
Growth Disorders	Burkholderia Infections	0.115470054
Enterobacteriaceae Infections	Campylobacter Infections	0.447213595
Salmonella Infections	Campylobacter Infections	0.707106781
Paratyphoid Fever	Campylobacter Infections	0.338061702
Salmonella Infections, Animal	Campylobacter Infections	0.447213595
Typhoid Fever	Campylobacter Infections	0.372104204
Legionnaires' Disease	Campylobacter Infections	0.516397779
Q Fever	Campylobacter Infections	0.516397779
Boutonneuse Fever	Campylobacter Infections	0.516397779
Mycobacterium Infections	Campylobacter Infections	0.565685425
Mycobacterium Infections, Nontuberculous	Campylobacter Infections	0.182574186
Tuberculosis, Spinal	Campylobacter Infections	0.447213595
Arthritis, Reactive	Campylobacter Infections	0.597614305
Pneumonia, Ventilator-Associated	Campylobacter Infections	0.316227766
Appendicitis	Campylobacter Infections	0.6
Fungemia	Campylobacter Infections	0.447213595
Skin Diseases, Infectious	Campylobacter Infections	0.316227766
Candidiasis, Chronic Mucocutaneous	Campylobacter Infections	0.447213595
Abscess	Campylobacter Infections	0.316227766
Bacteriuria	Campylobacter Infections	0.447213595
Hepatitis E	Campylobacter Infections	0.447213595
Neurocysticercosis	Campylobacter Infections	0.447213595
Trichuriasis	Campylobacter Infections	0.316227766
Entamoebiasis	Campylobacter Infections	0.365148372
Toxoplasmosis	Campylobacter Infections	0.25819889
Leishmaniasis, Mucocutaneous	Campylobacter Infections	0.316227766
Tuberous Sclerosis	Campylobacter Infections	0.223606798
Angiomyolipoma	Campylobacter Infections	0.316227766
Dwarfism, Pituitary	Campylobacter Infections	0.182574186
Rickets	Campylobacter Infections	0.2
Osteomalacia	Campylobacter Infections	0.25819889
Rickets, Hypophosphatemic	Campylobacter Infections	0.169030851
Osteitis Deformans	Campylobacter Infections	0.239045722
Ossification of Posterior Longitudinal Ligament	Campylobacter Infections	0.25819889
Spinal Osteophytosis	Campylobacter Infections	0.338061702
Arthritis, Experimental	Campylobacter Infections	0.24913644
Hip Dislocation, Congenital	Campylobacter Infections	0.2
Enterocolitis, Necrotizing	Campylobacter Infections	0.2
Anus Diseases	Campylobacter Infections	0.316227766
Achlorhydria	Campylobacter Infections	0.516397779
Burning Mouth Syndrome	Campylobacter Infections	0.447213595
Root Resorption	Campylobacter Infections	0.447213595
Bronchiolitis	Campylobacter Infections	0.404519917
Farmer's Lung	Campylobacter Infections	0.447213595
Sarcoidosis, Pulmonary	Campylobacter Infections	0.321287732
Otitis Media	Campylobacter Infections	0.325395687
Fabry Disease	Campylobacter Infections	0.338061702
Lethargy	Campylobacter Infections	0.316227766
Sarcopenia	Campylobacter Infections	0.25819889
Conjunctivitis, Allergic	Campylobacter Infections	0.223606798
Eyelid Diseases	Campylobacter Infections	0.316227766
Urolithiasis	Campylobacter Infections	0.338061702
Urinary Calculi	Campylobacter Infections	0.25819889
Menopause, Premature	Campylobacter Infections	0.149071198
Vaginal Diseases	Campylobacter Infections	0.365148372
Vulvovaginitis	Campylobacter Infections	0.447213595
Angina, Stable	Campylobacter Infections	0.25819889
Leukocytosis	Campylobacter Infections	0.223606798
Lymphopenia	Campylobacter Infections	0.141421356
Job Syndrome	Campylobacter Infections	0.316227766
Lymphadenitis	Campylobacter Infections	0.516397779
Cryopyrin-Associated Periodic Syndromes	Campylobacter Infections	0.25819889
Calcium Metabolism Disorders	Campylobacter Infections	0.447213595
Hypocalcemia	Campylobacter Infections	0.158113883
Vitamin D Deficiency	Campylobacter Infections	0.141421356
Thyroiditis, Subacute	Campylobacter Infections	0.316227766
Lithiasis	Campylobacter Infections	0.316227766
Ossification, Heterotopic	Campylobacter Infections	0.169030851
Shock	Campylobacter Infections	0.316227766
Chills	Campylobacter Infections	0.316227766
Heartburn	Campylobacter Infections	0.182574186
Humeral Fractures	Campylobacter Infections	0.447213595
Spinal Injuries	Campylobacter Infections	0.316227766
Fractures, Closed	Campylobacter Infections	0.25819889
Osteoporotic Fractures	Campylobacter Infections	0.447213595
Radiation Injuries, Experimental	Campylobacter Infections	0.282842712
Bacteremia	Chlamydia Infections	0.341753371
Trachoma	Chlamydia Infections	0.750375281
Brucellosis	Chlamydia Infections	0.439374775
Salmonella Infections	Chlamydia Infections	0.363912671
Mycoplasma Infections	Chlamydia Infections	0.220564387
Q Fever	Chlamydia Infections	0.474578998
Tuberculosis	Chlamydia Infections	0.303605644
Staphylococcal Infections	Chlamydia Infections	0.379663198
Furunculosis	Chlamydia Infections	0.232495277
Streptococcal Infections	Chlamydia Infections	0.377075144
Pneumococcal Infections	Chlamydia Infections	0.309993703
Rheumatic Heart Disease	Chlamydia Infections	0.404368042
Vaginosis, Bacterial	Chlamydia Infections	0.37282186
Arthritis, Infectious	Chlamydia Infections	0.328797975
Arthritis, Reactive	Chlamydia Infections	0.35149982
Osteomyelitis	Chlamydia Infections	0.415900196
Communicable Diseases	Chlamydia Infections	0.398726111
Sepsis	Chlamydia Infections	0.315449837
Shock, Septic	Chlamydia Infections	0.316385999
Candidiasis, Vulvovaginal	Chlamydia Infections	0.164398987
Bronchiolitis, Viral	Chlamydia Infections	0.300847326
Papillomavirus Infections	Chlamydia Infections	0.349226945
Respiratory Syncytial Virus Infections	Chlamydia Infections	0.295733401
Malaria, Cerebral	Chlamydia Infections	0.356197806
Parasitemia	Chlamydia Infections	0.377075144
Leishmaniasis, Cutaneous	Chlamydia Infections	0.387492129
Leishmaniasis, Visceral	Chlamydia Infections	0.33084658
Chagas Disease	Chlamydia Infections	0.377075144
Malaria	Chlamydia Infections	0.231318079
Malaria, Falciparum	Chlamydia Infections	0.357949896
Skin Diseases, Parasitic	Chlamydia Infections	0.164398987
Hematologic Neoplasms	Chlamydia Infections	0.300459386
Vulvar Neoplasms	Chlamydia Infections	0.406866736
Arthritis, Psoriatic	Chlamydia Infections	0.34143706
Spondylitis, Ankylosing	Chlamydia Infections	0.273998312
Arthritis, Experimental	Chlamydia Infections	0.244225004
Dermatomyositis	Chlamydia Infections	0.377157143
Polymyositis	Chlamydia Infections	0.410997468
Polymyalgia Rheumatica	Chlamydia Infections	0.363912671
Esophagitis	Chlamydia Infections	0.299266016
Colitis	Chlamydia Infections	0.217479418
Colitis, Ulcerative	Chlamydia Infections	0.258874478
Gastritis, Atrophic	Chlamydia Infections	0.373366523
Inflammatory Bowel Diseases	Chlamydia Infections	0.25105097
Celiac Disease	Chlamydia Infections	0.179374001
Hepatitis, Autoimmune	Chlamydia Infections	0.378378378
Cystic Fibrosis	Chlamydia Infections	0.234586731
Gingival Hemorrhage	Chlamydia Infections	0.452588572
Periodontal Diseases	Chlamydia Infections	0.398726111
Periodontal Attachment Loss	Chlamydia Infections	0.372036475
Aggressive Periodontitis	Chlamydia Infections	0.426704598
Chronic Periodontitis	Chlamydia Infections	0.366524518
Periodontal Pocket	Chlamydia Infections	0.39455757
Dental Plaque	Chlamydia Infections	0.474578998
Asthma, Exercise-Induced	Chlamydia Infections	0.189831599
Bronchial Hyperreactivity	Chlamydia Infections	0.402099251
Bronchiectasis	Chlamydia Infections	0.339441429
Bronchiolitis	Chlamydia Infections	0.346977118
Lung Diseases	Chlamydia Infections	0.279478278
Berylliosis	Chlamydia Infections	0.358748002
Silicosis	Chlamydia Infections	0.339581088
Radiation Pneumonitis	Chlamydia Infections	0.361250509
Sarcoidosis, Pulmonary	Chlamydia Infections	0.324796227
Pneumonia	Chlamydia Infections	0.31053142
Pneumonia, Aspiration	Chlamydia Infections	0.164398987
Pulmonary Fibrosis	Chlamydia Infections	0.282867857
Sinusitis	Chlamydia Infections	0.300150113
Rhinitis	Chlamydia Infections	0.376059158
Rhinitis, Allergic, Perennial	Chlamydia Infections	0.341970564
Rhinitis, Allergic, Seasonal	Chlamydia Infections	0.346346029
Pleurisy	Chlamydia Infections	0.402693633
Respiratory Hypersensitivity	Chlamydia Infections	0.431244346
Otitis Media	Chlamydia Infections	0.398726111
Giant Cell Arteritis	Chlamydia Infections	0.341753371
Fabry Disease	Chlamydia Infections	0.37282186
Myoclonic Epilepsy, Juvenile	Chlamydia Infections	0.045596075
Migraine Disorders	Chlamydia Infections	0.390101533
Graves Ophthalmopathy	Chlamydia Infections	0.342795585
Orbital Diseases	Chlamydia Infections	0.116247639
Graves Disease	Chlamydia Infections	0.320873967
Wet Macular Degeneration	Chlamydia Infections	0.0949158
Retinal Drusen	Chlamydia Infections	0.082199494
Choroiditis	Chlamydia Infections	0.082199494
Male Urogenital Diseases	Chlamydia Infections	0.124273953
Glomerulonephritis, IGA	Chlamydia Infections	0.307880566
Fallopian Tube Diseases	Chlamydia Infections	0.464990555
Vulvar Vestibulitis	Chlamydia Infections	0.164398987
Puerperal Disorders	Chlamydia Infections	0.411301798
Myocardial Stunning	Chlamydia Infections	0.164398987
Angiomatosis	Chlamydia Infections	0.116247639
Venous Thromboembolism	Chlamydia Infections	0.370774881
Reperfusion Injury	Chlamydia Infections	0.241014395
Eosinophilia	Chlamydia Infections	0.232495277
Sarcoidosis	Chlamydia Infections	0.448743116
Dermatitis, Atopic	Chlamydia Infections	0.346697486
Infant, Premature, Diseases	Chlamydia Infections	0.281183461
Scleroderma, Systemic	Chlamydia Infections	0.301369178
Erythema Nodosum	Chlamydia Infections	0.503739768
Eczema	Chlamydia Infections	0.210299891
Urticaria	Chlamydia Infections	0.366337507
Pemphigoid, Bullous	Chlamydia Infections	0.478471334
Pemphigus	Chlamydia Infections	0.386895528
Hashimoto Disease	Chlamydia Infections	0.348024598
Hypersensitivity	Chlamydia Infections	0.339441429
Drug Hypersensitivity	Chlamydia Infections	0.258948636
Hypersensitivity, Immediate	Chlamydia Infections	0.421366601
Food Hypersensitivity	Chlamydia Infections	0.452588572
Egg Hypersensitivity	Chlamydia Infections	0.164398987
Atrophy	Chlamydia Infections	0.199703142
Critical Illness	Chlamydia Infections	0.339441429
Disease Susceptibility	Chlamydia Infections	0.272189723
Recurrence	Chlamydia Infections	0.320583572
Shock, Hemorrhagic	Chlamydia Infections	0.248547906
Metaplasia	Chlamydia Infections	0.346977118
Respiratory Sounds	Chlamydia Infections	0.315449837
Agricultural Workers' Diseases	Chlamydia Infections	0.37282186
Wounds and Injuries	Chlamydia Infections	0.232495277
Burns	Chlamydia Infections	0.382028724
Radiation Injuries	Chlamydia Infections	0.273638734
Pneumonia, Mycoplasma	Chlamydophila Infections	0.288675135
Q Fever	Chlamydophila Infections	0.333333333
Tuberculosis, Osteoarticular	Chlamydophila Infections	0.433012702
Enterocolitis, Pseudomembranous	Chlamydophila Infections	0.288675135
Furunculosis	Chlamydophila Infections	0.204124145
Eye Infections, Fungal	Chlamydophila Infections	0.387298335
Pregnancy Complications, Infectious	Chlamydophila Infections	0.332205299
Histoplasmosis	Chlamydophila Infections	0.387298335
Encephalitis	Chlamydophila Infections	0.372677996
Herpesviridae Infections	Chlamydophila Infections	0.385758375
Cytomegalovirus Retinitis	Chlamydophila Infections	0.327326835
Herpes Zoster	Chlamydophila Infections	0.433012702
Sarcoma, Kaposi	Chlamydophila Infections	0.333333333
Hepatitis A	Chlamydophila Infections	0.353553391
Hantavirus Infections	Chlamydophila Infections	0.433012702
Hemorrhagic Fever with Renal Syndrome	Chlamydophila Infections	0.43643578
Severe Acute Respiratory Syndrome	Chlamydophila Infections	0.362933093
Enterovirus Infections	Chlamydophila Infections	0.43643578
HTLV-I Infections	Chlamydophila Infections	0.372677996
AIDS Dementia Complex	Chlamydophila Infections	0.353553391
HIV Seropositivity	Chlamydophila Infections	0.223606798
Cryptosporidiosis	Chlamydophila Infections	0.333333333
Chagas Cardiomyopathy	Chlamydophila Infections	0.331133089
Lymphangioleiomyomatosis	Chlamydophila Infections	0.11785113
Glioblastoma	Chlamydophila Infections	0.211829636
Hemangioma, Cavernous, Central Nervous System	Chlamydophila Infections	0.353553391
Paraneoplastic Syndromes, Nervous System	Chlamydophila Infections	0.433012702
Gout	Chlamydophila Infections	0.184900065
Muscular Dystrophy, Duchenne	Chlamydophila Infections	0.348155312
Myositis, Inclusion Body	Chlamydophila Infections	0.40824829
Intestinal Diseases	Chlamydophila Infections	0.102062073
Pancreatitis	Chlamydophila Infections	0.288675135
Nasal Obstruction	Chlamydophila Infections	0.204124145
Pleural Diseases	Chlamydophila Infections	0.204124145
Pleural Effusion	Chlamydophila Infections	0.387298335
Complex Regional Pain Syndromes	Chlamydophila Infections	0.433012702
Brain Damage, Chronic	Chlamydophila Infections	0.333333333
Encephalomyelitis	Chlamydophila Infections	0.333333333
Optic Neuritis	Chlamydophila Infections	0.384900179
Neuralgia, Postherpetic	Chlamydophila Infections	0.129099445
Somatosensory Disorders	Chlamydophila Infections	0.387298335
Neuritis	Chlamydophila Infections	0.5
Retinal Diseases	Chlamydophila Infections	0.13074409
Wet Macular Degeneration	Chlamydophila Infections	0.166666667
Retinal Drusen	Chlamydophila Infections	0.144337567
Choroiditis	Chlamydophila Infections	0.144337567
Pars Planitis	Chlamydophila Infections	0.5
Uveitis	Chlamydophila Infections	0.294627825
Uveitis, Anterior	Chlamydophila Infections	0.350070021
Uveitis, Posterior	Chlamydophila Infections	0.40824829
Nephritis, Hereditary	Chlamydophila Infections	0.204124145
Hyperoxaluria	Chlamydophila Infections	0.25819889
Polycystic Kidney, Autosomal Dominant	Chlamydophila Infections	0.246182982
Glomerulonephritis, Membranoproliferative	Chlamydophila Infections	0.11785113
Angiomatosis	Chlamydophila Infections	0.204124145
Aortic Diseases	Chlamydophila Infections	0.320256308
Red-Cell Aplasia, Pure	Chlamydophila Infections	0.433012702
IgG Deficiency	Chlamydophila Infections	0.333333333
Thyroiditis, Subacute	Chlamydophila Infections	0.40824829
Nut Hypersensitivity	Chlamydophila Infections	0.387298335
Atrophy	Chlamydophila Infections	0.191273014
Retroperitoneal Fibrosis	Chlamydophila Infections	0.5
Wallerian Degeneration	Chlamydophila Infections	0.288675135
Bites and Stings	Chlamydophila Infections	0.387298335
Knee Injuries	Chlamydophila Infections	0.353553391
Cumulative Trauma Disorders	Chlamydophila Infections	0.204124145
Tuberculosis, Meningeal	Enterobacteriaceae Infections	0.577350269
Campylobacter Infections	Enterobacteriaceae Infections	0.447213595
Salmonella Infections	Enterobacteriaceae Infections	0.316227766
Paratyphoid Fever	Enterobacteriaceae Infections	0.377964473
Salmonella Infections, Animal	Enterobacteriaceae Infections	1
Legionnaires' Disease	Enterobacteriaceae Infections	0.577350269
Boutonneuse Fever	Enterobacteriaceae Infections	0.577350269
Tuberculosis, Miliary	Enterobacteriaceae Infections	0.577350269
Tuberculosis, Pleural	Enterobacteriaceae Infections	0.5
Arthritis, Infectious	Enterobacteriaceae Infections	0.5
Appendicitis	Enterobacteriaceae Infections	0.447213595
Peritonitis	Enterobacteriaceae Infections	0.447213595
Abscess	Enterobacteriaceae Infections	0.353553391
Subacute Sclerosing Panencephalitis	Enterobacteriaceae Infections	0.301511345
Infectious Mononucleosis	Enterobacteriaceae Infections	0.377964473
Parvoviridae Infections	Enterobacteriaceae Infections	0.5
Hepatitis E	Enterobacteriaceae Infections	1
Picornaviridae Infections	Enterobacteriaceae Infections	0.577350269
Common Cold	Enterobacteriaceae Infections	0.447213595
Alphavirus Infections	Enterobacteriaceae Infections	0.5
Toxoplasmosis, Ocular	Enterobacteriaceae Infections	0.377964473
Trichuriasis	Enterobacteriaceae Infections	0.707106781
Clonorchiasis	Enterobacteriaceae Infections	0.577350269
Schistosomiasis mansoni	Enterobacteriaceae Infections	0.333333333
Entamoebiasis	Enterobacteriaceae Infections	0.40824829
Leishmaniasis	Enterobacteriaceae Infections	0.353553391
Leishmaniasis, Mucocutaneous	Enterobacteriaceae Infections	0.707106781
Tuberous Sclerosis	Enterobacteriaceae Infections	0.5
Leukemia, Promyelocytic, Acute	Enterobacteriaceae Infections	0.179605302
Angiomyolipoma	Enterobacteriaceae Infections	0.707106781
Sarcoma	Enterobacteriaceae Infections	0.21821789
Neoplasms, Experimental	Enterobacteriaceae Infections	0.171498585
Polymyalgia Rheumatica	Enterobacteriaceae Infections	0.316227766
Enterocolitis, Necrotizing	Enterobacteriaceae Infections	0.223606798
Bronchiolitis	Enterobacteriaceae Infections	0.301511345
Histiocytosis, Langerhans-Cell	Enterobacteriaceae Infections	0.707106781
Pulmonary Emphysema	Enterobacteriaceae Infections	0.2
Brain Diseases	Enterobacteriaceae Infections	0.160128154
Adrenoleukodystrophy	Enterobacteriaceae Infections	0.316227766
Neural Tube Defects	Enterobacteriaceae Infections	0.145864991
Manganese Poisoning	Enterobacteriaceae Infections	0.267261242
Eyelid Diseases	Enterobacteriaceae Infections	0.707106781
Retinal Detachment	Enterobacteriaceae Infections	0.277350098
Retinal Vasculitis	Enterobacteriaceae Infections	0.40824829
Chorioretinitis	Enterobacteriaceae Infections	0.288675135
Vitreoretinopathy, Proliferative	Enterobacteriaceae Infections	0.333333333
Uveitis, Intermediate	Enterobacteriaceae Infections	0.577350269
Heart Arrest	Enterobacteriaceae Infections	0.333333333
Shock, Cardiogenic	Enterobacteriaceae Infections	0.40824829
Lymphocytosis	Enterobacteriaceae Infections	0.25819889
Job Syndrome	Enterobacteriaceae Infections	0.707106781
Severe Combined Immunodeficiency	Enterobacteriaceae Infections	0.2
Hyponatremia	Enterobacteriaceae Infections	0.333333333
Immunologic Deficiency Syndromes	Enterobacteriaceae Infections	0.174077656
Hyperuricemia	Enterobacteriaceae Infections	0.223606798
Chills	Enterobacteriaceae Infections	0.707106781
Nausea	Enterobacteriaceae Infections	0.169030851
Vomiting	Enterobacteriaceae Infections	0.19245009
Osteoporotic Fractures	Enterobacteriaceae Infections	1
Radiation Injuries, Experimental	Enterobacteriaceae Infections	0.316227766
Rupture	Enterobacteriaceae Infections	0.353553391
Meningitis, Pneumococcal	Escherichia coli Infections	0.377964473
Eye Infections, Bacterial	Escherichia coli Infections	0.377964473
Pasteurellaceae Infections	Escherichia coli Infections	0.21821789
Enterocolitis, Pseudomembranous	Escherichia coli Infections	0.377964473
Streptococcal Infections	Escherichia coli Infections	0.394055203
Community-Acquired Infections	Escherichia coli Infections	0.251976315
Osteonecrosis	Escherichia coli Infections	0.21821789
Femur Head Necrosis	Escherichia coli Infections	0.21821789
Jaw Diseases	Escherichia coli Infections	0.267261242
Gastroschisis	Escherichia coli Infections	0.56694671
Esophageal and Gastric Varices	Escherichia coli Infections	0.46291005
Intestinal Perforation	Escherichia coli Infections	0.21821789
Mesenteric Vascular Occlusion	Escherichia coli Infections	0.377964473
Respiratory Distress Syndrome, Adult	Escherichia coli Infections	0.276026224
Respiratory Distress Syndrome, Newborn	Escherichia coli Infections	0.253546276
Epistaxis	Escherichia coli Infections	0.377964473
Cerebral Palsy	Escherichia coli Infections	0.334076552
Vertebral Artery Dissection	Escherichia coli Infections	0.358568583
Intracranial Arterial Diseases	Escherichia coli Infections	0.654653671
Sinus Thrombosis, Intracranial	Escherichia coli Infections	0.43643578
Sneddon Syndrome	Escherichia coli Infections	0.377964473
Pseudotumor Cerebri	Escherichia coli Infections	0.534522484
Spinal Cord Ischemia	Escherichia coli Infections	0.377964473
Optic Neuropathy, Ischemic	Escherichia coli Infections	0.46291005
Central Nervous System Vascular Malformations	Escherichia coli Infections	0.43643578
Down Syndrome	Escherichia coli Infections	0.174963553
Muscle Hypotonia	Escherichia coli Infections	0.267261242
Neuralgia, Postherpetic	Escherichia coli Infections	0.169030851
Blindness	Escherichia coli Infections	0.127775313
Retinal Artery Occlusion	Escherichia coli Infections	0.478091444
Retinal Vein Occlusion	Escherichia coli Infections	0.356348323
Choroidal Neovascularization	Escherichia coli Infections	0.302371578
Priapism	Escherichia coli Infections	0.21821789
Impotence, Vasculogenic	Escherichia coli Infections	0.377964473
Embryo Loss	Escherichia coli Infections	0.390360029
Eclampsia	Escherichia coli Infections	0.358568583
Obstetric Labor Complications	Escherichia coli Infections	0.3086067
Postpartum Hemorrhage	Escherichia coli Infections	0.377964473
Heart Septal Defects, Atrial	Escherichia coli Infections	0.303045763
Foramen Ovale, Patent	Escherichia coli Infections	0.43643578
Heart Septal Defects, Ventricular	Escherichia coli Infections	0.327326835
Heart Diseases	Escherichia coli Infections	0.182696024
Ventricular Premature Complexes	Escherichia coli Infections	0.21821789
Coronary Occlusion	Escherichia coli Infections	0.21821789
Aneurysm	Escherichia coli Infections	0.21821789
Peripheral Arterial Disease	Escherichia coli Infections	0.338061702
Thromboangiitis Obliterans	Escherichia coli Infections	0.428571429
Diabetic Foot	Escherichia coli Infections	0.21821789
Embolism, Paradoxical	Escherichia coli Infections	0.534522484
Postthrombotic Syndrome	Escherichia coli Infections	0.534522484
Upper Extremity Deep Vein Thrombosis	Escherichia coli Infections	0.534522484
Phlebitis	Escherichia coli Infections	0.534522484
Postphlebitic Syndrome	Escherichia coli Infections	0.377964473
Prehypertension	Escherichia coli Infections	0.377964473
Antithrombin III Deficiency	Escherichia coli Infections	0.43643578
Factor V Deficiency	Escherichia coli Infections	0.377964473
Factor VII Deficiency	Escherichia coli Infections	0.377964473
Hypoprothrombinemias	Escherichia coli Infections	0.534522484
Thrombasthenia	Escherichia coli Infections	0.377964473
Coagulation Protein Disorders	Escherichia coli Infections	0.43643578
Blood Protein Disorders	Escherichia coli Infections	0.377964473
Polycythemia	Escherichia coli Infections	0.292770022
Pseudolymphoma	Escherichia coli Infections	0.377964473
Skin Diseases, Vascular	Escherichia coli Infections	0.377964473
Infarction	Escherichia coli Infections	0.377964473
Leg Injuries	Escherichia coli Infections	0.377964473
Bacterial Infections	Salmonella Infections	0.395628284
Tuberculosis, Meningeal	Salmonella Infections	0.365148372
Lyme Disease	Salmonella Infections	0.424264069
Erythema Chronicum Migrans	Salmonella Infections	0.447213595
Campylobacter Infections	Salmonella Infections	0.707106781
Chlamydia Infections	Salmonella Infections	0.363912671
Enterobacteriaceae Infections	Salmonella Infections	0.316227766
Salmonella Infections, Animal	Salmonella Infections	0.316227766
Typhoid Fever	Salmonella Infections	0.43852901
Legionnaires' Disease	Salmonella Infections	0.365148372
Q Fever	Salmonella Infections	0.547722558
Boutonneuse Fever	Salmonella Infections	0.365148372
Whipple Disease	Salmonella Infections	0.447213595
Mycobacterium Infections	Salmonella Infections	0.5
Leprosy, Lepromatous	Salmonella Infections	0.527046277
Leprosy, Tuberculoid	Salmonella Infections	0.387298335
Mycobacterium Infections, Nontuberculous	Salmonella Infections	0.387298335
Mycobacterium avium-intracellulare Infection	Salmonella Infections	0.476731295
Tuberculosis	Salmonella Infections	0.291998558
Tuberculosis, Lymph Node	Salmonella Infections	0.316227766
Tuberculosis, Spinal	Salmonella Infections	0.316227766
Staphylococcal Infections	Salmonella Infections	0.456435465
Pneumococcal Infections	Salmonella Infections	0.372677996
Rheumatic Fever	Salmonella Infections	0.387298335
Rheumatic Heart Disease	Salmonella Infections	0.353553391
Arthritis, Reactive	Salmonella Infections	0.591607978
Osteomyelitis	Salmonella Infections	0.4
Pneumonia, Ventilator-Associated	Salmonella Infections	0.223606798
Appendicitis	Salmonella Infections	0.424264069
Opportunistic Infections	Salmonella Infections	0.239045722
Fungemia	Salmonella Infections	0.316227766
Skin Diseases, Infectious	Salmonella Infections	0.223606798
Candidiasis, Chronic Mucocutaneous	Salmonella Infections	0.316227766
Aspergillosis, Allergic Bronchopulmonary	Salmonella Infections	0.474341649
Paracoccidioidomycosis	Salmonella Infections	0.365148372
Bacteriuria	Salmonella Infections	0.316227766
Mycoses	Salmonella Infections	0.474341649
Candidiasis, Oral	Salmonella Infections	0.25819889
Hepatitis E	Salmonella Infections	0.316227766
Neurocysticercosis	Salmonella Infections	0.316227766
Filariasis	Salmonella Infections	0.223606798
Elephantiasis, Filarial	Salmonella Infections	0.316227766
Cryptosporidiosis	Salmonella Infections	0.365148372
Chagas Cardiomyopathy	Salmonella Infections	0.362738125
Malaria	Salmonella Infections	0.222474604
Osteomalacia	Salmonella Infections	0.182574186
Rickets, Hypophosphatemic	Salmonella Infections	0.119522861
Osteitis Deformans	Salmonella Infections	0.169030851
Achlorhydria	Salmonella Infections	0.365148372
Gingival Hemorrhage	Salmonella Infections	0.43528575
Dental Plaque	Salmonella Infections	0.365148372
Farmer's Lung	Salmonella Infections	0.316227766
Anti-Glomerular Basement Membrane Disease	Salmonella Infections	0.365148372
Sarcoidosis, Pulmonary	Salmonella Infections	0.397573284
Sarcopenia	Salmonella Infections	0.182574186
Pemphigoid, Benign Mucous Membrane	Salmonella Infections	0.365148372
Iridocyclitis	Salmonella Infections	0.365148372
Vaginal Diseases	Salmonella Infections	0.387298335
Anemia	Salmonella Infections	0.270433593
Job Syndrome	Salmonella Infections	0.223606798
Lymphadenitis	Salmonella Infections	0.456435465
Lichen Planus	Salmonella Infections	0.447213595
Calcium Metabolism Disorders	Salmonella Infections	0.316227766
Amyloidosis	Salmonella Infections	0.25819889
Hypersensitivity, Delayed	Salmonella Infections	0.365148372
Lithiasis	Salmonella Infections	0.223606798
Agricultural Workers' Diseases	Salmonella Infections	0.478091444
Humeral Fractures	Salmonella Infections	0.316227766
Fractures, Closed	Salmonella Infections	0.182574186
Osteoporotic Fractures	Salmonella Infections	0.316227766
Campylobacter Infections	Paratyphoid Fever	0.338061702
Enterobacteriaceae Infections	Paratyphoid Fever	0.377964473
Salmonella Infections, Animal	Paratyphoid Fever	0.377964473
Typhoid Fever	Paratyphoid Fever	0.733799386
Pasteurellaceae Infections	Paratyphoid Fever	0.21821789
Q Fever	Paratyphoid Fever	0.327326835
Mycobacterium Infections, Nontuberculous	Paratyphoid Fever	0.15430335
Osteomyelitis	Paratyphoid Fever	0.358568583
Appendicitis	Paratyphoid Fever	0.338061702
Lung Diseases, Fungal	Paratyphoid Fever	0.314485451
Hepatitis E	Paratyphoid Fever	0.377964473
Hemorrhagic Fever with Renal Syndrome	Paratyphoid Fever	0.428571429
AIDS Dementia Complex	Paratyphoid Fever	0.3086067
HIV Wasting Syndrome	Paratyphoid Fever	0.377964473
Trichuriasis	Paratyphoid Fever	0.267261242
Entamoebiasis	Paratyphoid Fever	0.3086067
Leishmaniasis, Visceral	Paratyphoid Fever	0.338061702
Tuberous Sclerosis	Paratyphoid Fever	0.188982237
Angiomyolipoma	Paratyphoid Fever	0.267261242
Chondrosarcoma, Mesenchymal	Paratyphoid Fever	0.169030851
Osteolysis	Paratyphoid Fever	0.346843988
Mandibular Diseases	Paratyphoid Fever	0.285714286
Maxillary Diseases	Paratyphoid Fever	0.3086067
MELAS Syndrome	Paratyphoid Fever	0.338061702
MERRF Syndrome	Paratyphoid Fever	0.534522484
Ophthalmoplegia, Chronic Progressive External	Paratyphoid Fever	0.267261242
Kearns-Sayre Syndrome	Paratyphoid Fever	0.534522484
Ileitis	Paratyphoid Fever	0.169030851
Burning Mouth Syndrome	Paratyphoid Fever	0.377964473
Dental Fistula	Paratyphoid Fever	0.534522484
Gingival Recession	Paratyphoid Fever	0.43643578
Tooth Mobility	Paratyphoid Fever	0.534522484
Stomatitis, Aphthous	Paratyphoid Fever	0.314485451
Dental Calculus	Paratyphoid Fever	0.534522484
Dental Occlusion, Traumatic	Paratyphoid Fever	0.534522484
Root Resorption	Paratyphoid Fever	0.377964473
Anthracosis	Paratyphoid Fever	0.338061702
Radiation Pneumonitis	Paratyphoid Fever	0.319438282
Lung Diseases, Obstructive	Paratyphoid Fever	0.275009549
Pleural Effusion	Paratyphoid Fever	0.338061702
Graves Ophthalmopathy	Paratyphoid Fever	0.315244162
Eyelid Diseases	Paratyphoid Fever	0.267261242
Urinary Calculi	Paratyphoid Fever	0.21821789
Vulvovaginitis	Paratyphoid Fever	0.377964473
Pericarditis	Paratyphoid Fever	0.267261242
Job Syndrome	Paratyphoid Fever	0.267261242
Lymphadenitis	Paratyphoid Fever	0.43643578
Hereditary Autoinflammatory Diseases	Paratyphoid Fever	0.21821789
Skin Ulcer	Paratyphoid Fever	0.366679399
Thyroiditis, Subacute	Paratyphoid Fever	0.534522484
Common Variable Immunodeficiency	Paratyphoid Fever	0.315244162
Prosthesis Failure	Paratyphoid Fever	0.346843988
Fever	Paratyphoid Fever	0.285714286
Fever of Unknown Origin	Paratyphoid Fever	0.377964473
Anorexia	Paratyphoid Fever	0.195180015
Hyperoxia	Paratyphoid Fever	0.21821789
Burns, Chemical	Paratyphoid Fever	0.46291005
Osteoporotic Fractures	Paratyphoid Fever	0.377964473
Multiple Trauma	Paratyphoid Fever	0.358568583
Radiation Injuries, Experimental	Paratyphoid Fever	0.239045722
Tuberculosis, Meningeal	Salmonella Infections, Animal	0.577350269
Campylobacter Infections	Salmonella Infections, Animal	0.447213595
Enterobacteriaceae Infections	Salmonella Infections, Animal	1
Salmonella Infections	Salmonella Infections, Animal	0.316227766
Paratyphoid Fever	Salmonella Infections, Animal	0.377964473
Legionnaires' Disease	Salmonella Infections, Animal	0.577350269
Boutonneuse Fever	Salmonella Infections, Animal	0.577350269
Tuberculosis, Miliary	Salmonella Infections, Animal	0.577350269
Tuberculosis, Pleural	Salmonella Infections, Animal	0.5
Arthritis, Infectious	Salmonella Infections, Animal	0.5
Appendicitis	Salmonella Infections, Animal	0.447213595
Peritonitis	Salmonella Infections, Animal	0.447213595
Abscess	Salmonella Infections, Animal	0.353553391
Subacute Sclerosing Panencephalitis	Salmonella Infections, Animal	0.301511345
Infectious Mononucleosis	Salmonella Infections, Animal	0.377964473
Parvoviridae Infections	Salmonella Infections, Animal	0.5
Hepatitis E	Salmonella Infections, Animal	1
Picornaviridae Infections	Salmonella Infections, Animal	0.577350269
Common Cold	Salmonella Infections, Animal	0.447213595
Alphavirus Infections	Salmonella Infections, Animal	0.5
Toxoplasmosis, Ocular	Salmonella Infections, Animal	0.377964473
Trichuriasis	Salmonella Infections, Animal	0.707106781
Clonorchiasis	Salmonella Infections, Animal	0.577350269
Schistosomiasis mansoni	Salmonella Infections, Animal	0.333333333
Entamoebiasis	Salmonella Infections, Animal	0.40824829
Leishmaniasis	Salmonella Infections, Animal	0.353553391
Leishmaniasis, Mucocutaneous	Salmonella Infections, Animal	0.707106781
Tuberous Sclerosis	Salmonella Infections, Animal	0.5
Leukemia, Promyelocytic, Acute	Salmonella Infections, Animal	0.179605302
Angiomyolipoma	Salmonella Infections, Animal	0.707106781
Sarcoma	Salmonella Infections, Animal	0.21821789
Neoplasms, Experimental	Salmonella Infections, Animal	0.171498585
Polymyalgia Rheumatica	Salmonella Infections, Animal	0.316227766
Enterocolitis, Necrotizing	Salmonella Infections, Animal	0.223606798
Bronchiolitis	Salmonella Infections, Animal	0.301511345
Histiocytosis, Langerhans-Cell	Salmonella Infections, Animal	0.707106781
Pulmonary Emphysema	Salmonella Infections, Animal	0.2
Brain Diseases	Salmonella Infections, Animal	0.160128154
Adrenoleukodystrophy	Salmonella Infections, Animal	0.316227766
Neural Tube Defects	Salmonella Infections, Animal	0.145864991
Manganese Poisoning	Salmonella Infections, Animal	0.267261242
Eyelid Diseases	Salmonella Infections, Animal	0.707106781
Retinal Detachment	Salmonella Infections, Animal	0.277350098
Retinal Vasculitis	Salmonella Infections, Animal	0.40824829
Chorioretinitis	Salmonella Infections, Animal	0.288675135
Vitreoretinopathy, Proliferative	Salmonella Infections, Animal	0.333333333
Uveitis, Intermediate	Salmonella Infections, Animal	0.577350269
Heart Arrest	Salmonella Infections, Animal	0.333333333
Shock, Cardiogenic	Salmonella Infections, Animal	0.40824829
Lymphocytosis	Salmonella Infections, Animal	0.25819889
Job Syndrome	Salmonella Infections, Animal	0.707106781
Severe Combined Immunodeficiency	Salmonella Infections, Animal	0.2
Hyponatremia	Salmonella Infections, Animal	0.333333333
Immunologic Deficiency Syndromes	Salmonella Infections, Animal	0.174077656
Hyperuricemia	Salmonella Infections, Animal	0.223606798
Chills	Salmonella Infections, Animal	0.707106781
Nausea	Salmonella Infections, Animal	0.169030851
Vomiting	Salmonella Infections, Animal	0.19245009
Osteoporotic Fractures	Salmonella Infections, Animal	1
Radiation Injuries, Experimental	Salmonella Infections, Animal	0.316227766
Rupture	Salmonella Infections, Animal	0.353553391
Bacterial Infections	Typhoid Fever	0.346988959
Erythema Chronicum Migrans	Typhoid Fever	0.39223227
Burkholderia Infections	Typhoid Fever	0.277350098
Campylobacter Infections	Typhoid Fever	0.372104204
Salmonella Infections	Typhoid Fever	0.43852901
Paratyphoid Fever	Typhoid Fever	0.733799386
Legionnaires' Disease	Typhoid Fever	0.480384461
Pasteurellaceae Infections	Typhoid Fever	0.160128154
Q Fever	Typhoid Fever	0.400320385
Boutonneuse Fever	Typhoid Fever	0.320256308
Whipple Disease	Typhoid Fever	0.39223227
Mycobacterium Infections	Typhoid Fever	0.350823208
Mycobacterium Infections, Nontuberculous	Typhoid Fever	0.113227703
Staphylococcal Infections	Typhoid Fever	0.320256308
Pneumococcal Infections	Typhoid Fever	0.326860225
Osteomyelitis	Typhoid Fever	0.43852901
Appendicitis	Typhoid Fever	0.372104204
Hemorrhagic Fever with Renal Syndrome	Typhoid Fever	0.419313935
Viremia	Typhoid Fever	0.283189688
Parasitemia	Typhoid Fever	0.346988959
Leishmaniasis, Visceral	Typhoid Fever	0.372104204
Chagas Cardiomyopathy	Typhoid Fever	0.381770858
Malaria	Typhoid Fever	0.222997869
Malaria, Vivax	Typhoid Fever	0.248069469
Vulvar Neoplasms	Typhoid Fever	0.39223227
MERRF Syndrome	Typhoid Fever	0.39223227
Kearns-Sayre Syndrome	Typhoid Fever	0.39223227
Polymyositis	Typhoid Fever	0.346687623
Colonic Diseases	Typhoid Fever	0.138675049
Intussusception	Typhoid Fever	0.277350098
Steatorrhea	Typhoid Fever	0.160128154
Cystic Fibrosis	Typhoid Fever	0.243545026
Exocrine Pancreatic Insufficiency	Typhoid Fever	0.124034735
Dental Fistula	Typhoid Fever	0.39223227
Gingival Hemorrhage	Typhoid Fever	0.381770858
Periodontal Diseases	Typhoid Fever	0.336336397
Periodontal Attachment Loss	Typhoid Fever	0.337963185
Periodontal Pocket	Typhoid Fever	0.332820118
Tooth Mobility	Typhoid Fever	0.39223227
Dental Calculus	Typhoid Fever	0.39223227
Dental Occlusion, Traumatic	Typhoid Fever	0.39223227
Sarcoidosis, Pulmonary	Typhoid Fever	0.398508385
Lung Diseases, Obstructive	Typhoid Fever	0.269069118
Paranasal Sinus Diseases	Typhoid Fever	0.277350098
Maxillary Sinusitis	Typhoid Fever	0.277350098
Pleural Effusion	Typhoid Fever	0.372104204
Meningitis	Typhoid Fever	0.33968311
Lead Poisoning, Nervous System, Childhood	Typhoid Fever	0.196116135
Narcolepsy	Typhoid Fever	0.145951277
Graves Ophthalmopathy	Typhoid Fever	0.346988959
Hematuria	Typhoid Fever	0.296499727
Hemoglobinuria	Typhoid Fever	0.277350098
Vaginal Diseases	Typhoid Fever	0.33968311
Echogenic Bowel	Typhoid Fever	0.277350098
Myocarditis	Typhoid Fever	0.196116135
Pericarditis	Typhoid Fever	0.196116135
Anemia	Typhoid Fever	0.271069659
Anemia, Hemolytic, Congenital Nonspherocytic	Typhoid Fever	0.160128154
Elliptocytosis, Hereditary	Typhoid Fever	0.124034735
Favism	Typhoid Fever	0.277350098
Hypergammaglobulinemia	Typhoid Fever	0.277350098
Phagocyte Bactericidal Dysfunction	Typhoid Fever	0.277350098
Lymphadenitis	Typhoid Fever	0.400320385
Tumor Lysis Syndrome	Typhoid Fever	0.196116135
Hereditary Autoinflammatory Diseases	Typhoid Fever	0.160128154
Glycogen Storage Disease Type I	Typhoid Fever	0.196116135
Hyperbilirubinemia, Hereditary	Typhoid Fever	0.160128154
Lichen Planus	Typhoid Fever	0.39223227
Pemphigoid, Bullous	Typhoid Fever	0.336336397
Amyloidosis	Typhoid Fever	0.226455407
Child Nutrition Disorders	Typhoid Fever	0.277350098
Thyroiditis, Subacute	Typhoid Fever	0.39223227
Common Variable Immunodeficiency	Typhoid Fever	0.346988959
Fever of Unknown Origin	Typhoid Fever	0.277350098
Hyperoxia	Typhoid Fever	0.160128154
Burns, Chemical	Typhoid Fever	0.33968311
Tuberculosis	Helicobacter Infections	0.325791883
Tuberculosis, Pulmonary	Helicobacter Infections	0.400568045
Infection	Helicobacter Infections	0.35480287
Pregnancy Complications, Infectious	Helicobacter Infections	0.363843898
Sepsis	Helicobacter Infections	0.297471103
Hepatitis B	Helicobacter Infections	0.367194037
Kaposi Varicelliform Eruption	Helicobacter Infections	0.055555556
Papillomavirus Infections	Helicobacter Infections	0.398056622
Hepatitis C	Helicobacter Infections	0.258304342
Hepatitis C, Chronic	Helicobacter Infections	0.315494908
Arenaviridae Infections	Helicobacter Infections	0.096225045
Caliciviridae Infections	Helicobacter Infections	0.096225045
Acquired Immunodeficiency Syndrome	Helicobacter Infections	0.198304359
Epidermal Cyst	Helicobacter Infections	0.096225045
Leukemia	Helicobacter Infections	0.241507852
Leukemia, Lymphocytic, Chronic, B-Cell	Helicobacter Infections	0.24475325
Leukemia, Myeloid	Helicobacter Infections	0.281885724
Lymphoma	Helicobacter Infections	0.271562723
Hodgkin Disease	Helicobacter Infections	0.293701301
Lymphoma, Non-Hodgkin	Helicobacter Infections	0.332227747
Lymphoma, B-Cell, Marginal Zone	Helicobacter Infections	0.331133089
Lymphoma, Large B-Cell, Diffuse	Helicobacter Infections	0.308732739
Lymphomatoid Granulomatosis	Helicobacter Infections	0.096225045
Osteochondroma	Helicobacter Infections	0.096225045
Exostoses, Multiple Hereditary	Helicobacter Infections	0.048112522
Fibromatosis, Abdominal	Helicobacter Infections	0.096225045
Leiomyoma	Helicobacter Infections	0.283752177
Glioma	Helicobacter Infections	0.260240019
Glioblastoma	Helicobacter Infections	0.232003888
Melanoma	Helicobacter Infections	0.191273014
Carotid Body Tumor	Helicobacter Infections	0.055555556
Glomus Jugulare Tumor	Helicobacter Infections	0.055555556
Neoplasms, Glandular and Epithelial	Helicobacter Infections	0.223420912
Adenomatous Polyps	Helicobacter Infections	0.272772363
Gardner Syndrome	Helicobacter Infections	0.096225045
Mesothelioma	Helicobacter Infections	0.211111111
Carcinoma	Helicobacter Infections	0.28376755
Adenocarcinoma	Helicobacter Infections	0.311835714
Linitis Plastica	Helicobacter Infections	0.096225045
Carcinoma, Ductal, Breast	Helicobacter Infections	0.281557241
Carcinoma, Hepatocellular	Helicobacter Infections	0.28031736
Carcinoma, Lobular	Helicobacter Infections	0.201007563
Carcinoma, Renal Cell	Helicobacter Infections	0.245102995
Carcinoma, Basal Cell	Helicobacter Infections	0.242830932
Carcinoma, Squamous Cell	Helicobacter Infections	0.305654354
Carcinoma, Transitional Cell	Helicobacter Infections	0.268462422
Meningioma	Helicobacter Infections	0.209980263
Multiple Myeloma	Helicobacter Infections	0.294797275
Breast Neoplasms	Helicobacter Infections	0.23572214
Biliary Tract Neoplasms	Helicobacter Infections	0.297044263
Esophageal Neoplasms	Helicobacter Infections	0.323975798
Intestinal Neoplasms	Helicobacter Infections	0.220707397
Colorectal Neoplasms	Helicobacter Infections	0.274828286
Stomach Neoplasms	Helicobacter Infections	0.404336636
Liver Neoplasms	Helicobacter Infections	0.308008863
Pancreatic Neoplasms	Helicobacter Infections	0.226960969
Ovarian Neoplasms	Helicobacter Infections	0.260289603
Head and Neck Neoplasms	Helicobacter Infections	0.285896676
Mouth Neoplasms	Helicobacter Infections	0.341261816
Laryngeal Neoplasms	Helicobacter Infections	0.333333333
Pharyngeal Neoplasms	Helicobacter Infections	0.322987597
Nasopharyngeal Neoplasms	Helicobacter Infections	0.425540428
Hematologic Neoplasms	Helicobacter Infections	0.302875364
Central Nervous System Neoplasms	Helicobacter Infections	0.213504205
Brain Neoplasms	Helicobacter Infections	0.293701301
Meningeal Neoplasms	Helicobacter Infections	0.193022008
Skin Neoplasms	Helicobacter Infections	0.29633363
Heart Neoplasms	Helicobacter Infections	0.068041382
Lung Neoplasms	Helicobacter Infections	0.296077061
Carcinoma, Non-Small-Cell Lung	Helicobacter Infections	0.320844474
Uterine Neoplasms	Helicobacter Infections	0.291666667
Uterine Cervical Neoplasms	Helicobacter Infections	0.39215717
Kidney Neoplasms	Helicobacter Infections	0.328797975
Urinary Bladder Neoplasms	Helicobacter Infections	0.318745461
Neoplasms, Radiation-Induced	Helicobacter Infections	0.289175872
Cell Transformation, Neoplastic	Helicobacter Infections	0.215277778
Neoplasm Invasiveness	Helicobacter Infections	0.267819449
Neoplasm Metastasis	Helicobacter Infections	0.263635252
Lymphatic Metastasis	Helicobacter Infections	0.392564743
Neoplasm Recurrence, Local	Helicobacter Infections	0.285449613
Precancerous Conditions	Helicobacter Infections	0.310880914
Musculoskeletal Diseases	Helicobacter Infections	0.307771086
Kyphosis	Helicobacter Infections	0.043033148
Arthritis, Rheumatoid	Helicobacter Infections	0.269336159
Barrett Esophagus	Helicobacter Infections	0.327805034
Gastroesophageal Reflux	Helicobacter Infections	0.277777778
Esophagitis, Peptic	Helicobacter Infections	0.333333333
Colitis, Ulcerative	Helicobacter Infections	0.336717515
Gastritis	Helicobacter Infections	0.52615222
Gastritis, Atrophic	Helicobacter Infections	0.57756125
Inflammatory Bowel Diseases	Helicobacter Infections	0.28776469
Crohn Disease	Helicobacter Infections	0.272933528
Intestinal Diseases	Helicobacter Infections	0.102062073
Peptic Ulcer	Helicobacter Infections	0.502053397
Duodenal Ulcer	Helicobacter Infections	0.532508042
Stomach Ulcer	Helicobacter Infections	0.395577403
Liver Diseases	Helicobacter Infections	0.219426863
Drug-Induced Liver Injury	Helicobacter Infections	0.241064756
Hepatitis, Alcoholic	Helicobacter Infections	0.23570226
Liver Cirrhosis	Helicobacter Infections	0.300117669
Liver Cirrhosis, Alcoholic	Helicobacter Infections	0.364932499
Liver Cirrhosis, Experimental	Helicobacter Infections	0.165900379
Cystic Fibrosis	Helicobacter Infections	0.274613842
Pancreatitis	Helicobacter Infections	0.312731396
Pancreatitis, Acute Necrotizing	Helicobacter Infections	0.068041382
Pancreatitis, Alcoholic	Helicobacter Infections	0.264039345
Gingival Hemorrhage	Helicobacter Infections	0.331133089
Oral Submucous Fibrosis	Helicobacter Infections	0.333911536
Periodontitis	Helicobacter Infections	0.404771733
Aggressive Periodontitis	Helicobacter Infections	0.343414798
Pharyngeal Diseases	Helicobacter Infections	0.096225045
Asthma	Helicobacter Infections	0.271226898
Bronchial Hyperreactivity	Helicobacter Infections	0.271562723
Lung Diseases	Helicobacter Infections	0.240562612
Pulmonary Disease, Chronic Obstructive	Helicobacter Infections	0.26576441
Pulmonary Fibrosis	Helicobacter Infections	0.30905755
Respiratory Hypersensitivity	Helicobacter Infections	0.311804782
Multiple Sclerosis	Helicobacter Infections	0.233549683
Brain Injuries	Helicobacter Infections	0.201742511
Dyslexia, Acquired	Helicobacter Infections	0.055555556
Arsenic Poisoning	Helicobacter Infections	0.173762012
Eye Diseases	Helicobacter Infections	0.303765218
Glaucoma, Open-Angle	Helicobacter Infections	0.220707397
Graves Disease	Helicobacter Infections	0.291108688
Diabetic Retinopathy	Helicobacter Infections	0.305649767
Kidney Diseases	Helicobacter Infections	0.275624731
Diabetic Nephropathies	Helicobacter Infections	0.22159001
Acute Kidney Injury	Helicobacter Infections	0.15713484
Endometriosis	Helicobacter Infections	0.265979947
Pregnancy Complications	Helicobacter Infections	0.244404407
Fetal Diseases	Helicobacter Infections	0.289175872
Pre-Eclampsia	Helicobacter Infections	0.338778537
Obstetric Labor, Premature	Helicobacter Infections	0.310131998
Premature Birth	Helicobacter Infections	0.302469136
Pregnancy Complications, Hematologic	Helicobacter Infections	0.29885072
Prenatal Exposure Delayed Effects	Helicobacter Infections	0.24879683
Ductus Arteriosus, Patent	Helicobacter Infections	0.255807127
Cardiomyopathies	Helicobacter Infections	0.182574186
Pulmonary Valve Stenosis	Helicobacter Infections	0.068041382
Aortic Aneurysm, Abdominal	Helicobacter Infections	0.3086067
Reperfusion Injury	Helicobacter Infections	0.223359445
Hematologic Diseases	Helicobacter Infections	0.211319371
Dysgammaglobulinemia	Helicobacter Infections	0.068041382
Hyper-IgM Immunodeficiency Syndrome	Helicobacter Infections	0.055555556
Lymphoproliferative Disorders	Helicobacter Infections	0.244851053
Sarcoidosis	Helicobacter Infections	0.399693414
Dermatitis, Atopic	Helicobacter Infections	0.26536598
Connective Tissue Diseases	Helicobacter Infections	0.318896402
Lupus Erythematosus, Systemic	Helicobacter Infections	0.046746203
Scleroderma, Systemic	Helicobacter Infections	0.311286403
Skin Diseases	Helicobacter Infections	0.326388889
Diabetes Mellitus, Experimental	Helicobacter Infections	0.181920247
Graft vs Host Disease	Helicobacter Infections	0.360492047
Hypersensitivity	Helicobacter Infections	0.30905755
Drug Hypersensitivity	Helicobacter Infections	0.249001758
Hypersensitivity, Immediate	Helicobacter Infections	0.295958174
Atrophy	Helicobacter Infections	0.255030685
Hernia, Inguinal	Helicobacter Infections	0.068041382
Micronuclei, Chromosome-Defective	Helicobacter Infections	0.272974342
Acute Disease	Helicobacter Infections	0.39317855
Chronic Disease	Helicobacter Infections	0.362887369
Disease Progression	Helicobacter Infections	0.244025501
Disease Susceptibility	Helicobacter Infections	0.331378282
Recurrence	Helicobacter Infections	0.336651974
Fibrosis	Helicobacter Infections	0.256632451
Inflammation	Helicobacter Infections	0.313803151
Metaplasia	Helicobacter Infections	0.536739439
Neovascularization, Pathologic	Helicobacter Infections	0.230021853
DNA Degradation, Necrotic	Helicobacter Infections	0.096225045
Postoperative Complications	Helicobacter Infections	0.324090608
Dyspepsia	Helicobacter Infections	0.362887369
Occupational Diseases	Helicobacter Infections	0.269379208
Radiation Injuries	Helicobacter Infections	0.332649572
Tuberculosis, Meningeal	Legionnaires' Disease	0.333333333
Campylobacter Infections	Legionnaires' Disease	0.516397779
Enterobacteriaceae Infections	Legionnaires' Disease	0.577350269
Salmonella Infections	Legionnaires' Disease	0.365148372
Salmonella Infections, Animal	Legionnaires' Disease	0.577350269
Typhoid Fever	Legionnaires' Disease	0.480384461
Q Fever	Legionnaires' Disease	0.333333333
Boutonneuse Fever	Legionnaires' Disease	0.666666667
Tuberculosis, Miliary	Legionnaires' Disease	0.333333333
Arthritis, Infectious	Legionnaires' Disease	0.288675135
Pneumonia, Ventilator-Associated	Legionnaires' Disease	0.40824829
Appendicitis	Legionnaires' Disease	0.516397779
Peritonitis	Legionnaires' Disease	0.25819889
Opportunistic Infections	Legionnaires' Disease	0.21821789
Endotoxemia	Legionnaires' Disease	0.3086067
Fungemia	Legionnaires' Disease	0.577350269
Urinary Tract Infections	Legionnaires' Disease	0.226455407
Bacteriuria	Legionnaires' Disease	0.577350269
Candidiasis, Oral	Legionnaires' Disease	0.23570226
Hepatitis E	Legionnaires' Disease	0.577350269
Picornaviridae Infections	Legionnaires' Disease	0.333333333
Neurocysticercosis	Legionnaires' Disease	0.577350269
Toxoplasmosis, Ocular	Legionnaires' Disease	0.43643578
Trichuriasis	Legionnaires' Disease	0.40824829
Elephantiasis, Filarial	Legionnaires' Disease	0.288675135
Clonorchiasis	Legionnaires' Disease	0.333333333
Pregnancy Complications, Parasitic	Legionnaires' Disease	0.25819889
Toxoplasmosis	Legionnaires' Disease	0.333333333
Leishmaniasis, Mucocutaneous	Legionnaires' Disease	0.40824829
Chagas Cardiomyopathy	Legionnaires' Disease	0.397359707
Tuberous Sclerosis	Legionnaires' Disease	0.288675135
Angiomyolipoma	Legionnaires' Disease	0.40824829
Polymyalgia Rheumatica	Legionnaires' Disease	0.365148372
Rectal Fistula	Legionnaires' Disease	0.132453236
Pouchitis	Legionnaires' Disease	0.288675135
Enterocolitis, Necrotizing	Legionnaires' Disease	0.25819889
Anus Diseases	Legionnaires' Disease	0.40824829
Achlorhydria	Legionnaires' Disease	0.333333333
Bronchiolitis	Legionnaires' Disease	0.348155312
Bronchiolitis Obliterans	Legionnaires' Disease	0.447213595
Farmer's Lung	Legionnaires' Disease	0.577350269
Histiocytosis, Langerhans-Cell	Legionnaires' Disease	0.40824829
Airway Obstruction	Legionnaires' Disease	0.204124145
Conjunctivitis, Allergic	Legionnaires' Disease	0.288675135
Eyelid Diseases	Legionnaires' Disease	0.40824829
Uveitis, Intermediate	Legionnaires' Disease	0.333333333
Pyelonephritis	Legionnaires' Disease	0.348155312
Cystitis	Legionnaires' Disease	0.3086067
Angina, Stable	Legionnaires' Disease	0.333333333
Job Syndrome	Legionnaires' Disease	0.40824829
Lymphadenitis	Legionnaires' Disease	0.333333333
Dermatitis, Contact	Legionnaires' Disease	0.174077656
Hyponatremia	Legionnaires' Disease	0.19245009
Chills	Legionnaires' Disease	0.40824829
Humeral Fractures	Legionnaires' Disease	0.577350269
Fractures, Closed	Legionnaires' Disease	0.333333333
Osteoporotic Fractures	Legionnaires' Disease	0.577350269
Bacterial Infections	Leptospirosis	0.362977004
Q Fever	Leptospirosis	0.452267017
Leprosy	Leptospirosis	0.53713964
Rheumatic Heart Disease	Leptospirosis	0.428174419
Osteomyelitis	Leptospirosis	0.385337318
Abscess	Leptospirosis	0.430820218
Paraparesis, Tropical Spastic	Leptospirosis	0.69084928
Hepatitis B, Chronic	Leptospirosis	0.497419052
Cytomegalovirus Infections	Leptospirosis	0.558620388
Cytomegalovirus Retinitis	Leptospirosis	0.394771017
Epstein-Barr Virus Infections	Leptospirosis	0.426401433
Infectious Mononucleosis	Leptospirosis	0.460566186
Polyomavirus Infections	Leptospirosis	0.174077656
Fatigue Syndrome, Chronic	Leptospirosis	0.355334527
Hepatitis C	Leptospirosis	0.307076375
Hepatitis C, Chronic	Leptospirosis	0.411472202
Hemorrhagic Fever with Renal Syndrome	Leptospirosis	0.394771017
Hemorrhagic Fever, Ebola	Leptospirosis	0.717740563
Common Cold	Leptospirosis	0.389249472
HIV Infections	Leptospirosis	0.249182938
Acquired Immunodeficiency Syndrome	Leptospirosis	0.151050982
Viremia	Leptospirosis	0.30470203
Chagas Disease	Leptospirosis	0.435572405
Chagas Cardiomyopathy	Leptospirosis	0.399361532
Malaria	Leptospirosis	0.209945552
Leukemia	Leptospirosis	0.262142486
Leukemia, Large Granular Lymphocytic	Leptospirosis	0.426401433
Leukemia, Myeloid	Leptospirosis	0.351689974
Leukemia, Myelogenous, Chronic, BCR-ABL Positive	Leptospirosis	0.444117394
Carcinoma, Hepatocellular	Leptospirosis	0.248772506
Cervical Intraepithelial Neoplasia	Leptospirosis	0.445995739
Liver Neoplasms	Leptospirosis	0.289748679
Hematologic Neoplasms	Leptospirosis	0.371173069
Thoracic Neoplasms	Leptospirosis	0.419891105
Uterine Cervical Neoplasms	Leptospirosis	0.332077836
Vulvar Neoplasms	Leptospirosis	0.430820218
Neoplasm Recurrence, Local	Leptospirosis	0.340353082
Alveolar Bone Loss	Leptospirosis	0.357813224
Osteolysis	Leptospirosis	0.359425379
Arthritis, Psoriatic	Leptospirosis	0.382805469
Spondylitis, Ankylosing	Leptospirosis	0.502891006
Sjogren's Syndrome	Leptospirosis	0.502865353
Osteoarthritis	Leptospirosis	0.320829376
Gastritis	Leptospirosis	0.702552394
Celiac Disease	Leptospirosis	0.180437579
Liver Cirrhosis	Leptospirosis	0.304042643
Behcet Syndrome	Leptospirosis	0.344106857
Gingival Hemorrhage	Leptospirosis	0.439297685
Periodontal Attachment Loss	Leptospirosis	0.393939394
Pleural Effusion	Leptospirosis	0.389249472
Multiple Sclerosis	Leptospirosis	0.242550472
Multiple Sclerosis, Relapsing-Remitting	Leptospirosis	0.269679945
Uveomeningoencephalitic Syndrome	Leptospirosis	0.6770032
Sciatica	Leptospirosis	0.359425379
Chorioretinitis	Leptospirosis	0.552770798
Nephrotic Syndrome	Leptospirosis	0.243757475
Abortion, Spontaneous	Leptospirosis	0.256456245
Abortion, Habitual	Leptospirosis	0.500079738
Vasculitis	Leptospirosis	0.333662552
Lymphocytosis	Leptospirosis	0.404519917
Lymphatic Diseases	Leptospirosis	0.426401433
Familial Mediterranean Fever	Leptospirosis	0.593021619
Scleroderma, Systemic	Leptospirosis	0.319111699
Scleroderma, Diffuse	Leptospirosis	0.350324525
Psoriasis	Leptospirosis	0.353530399
Pemphigoid, Bullous	Leptospirosis	0.422200331
Pemphigus	Leptospirosis	0.409673245
Skin Ulcer	Leptospirosis	0.506640397
Diabetes Mellitus, Type 1	Leptospirosis	0.226285485
Autoimmune Diseases	Leptospirosis	0.045625965
Graft vs Host Disease	Leptospirosis	0.521723721
Common Variable Immunodeficiency	Leptospirosis	0.435572405
Cadaver	Leptospirosis	0.355579501
Acute Disease	Leptospirosis	0.326006431
Postoperative Complications	Leptospirosis	0.515235065
Prosthesis Failure	Leptospirosis	0.359425379
Bites and Stings	Leptospirosis	0.389249472
Brucellosis	Mycoplasma Infections	0.239045722
Chlamydia Infections	Mycoplasma Infections	0.220564387
Tuberculosis, Pulmonary	Mycoplasma Infections	0.150946382
Arthritis, Infectious	Mycoplasma Infections	0.447213595
Dengue	Mycoplasma Infections	0.230940108
Bronchiolitis, Viral	Mycoplasma Infections	0.136398868
Hepatitis B	Mycoplasma Infections	0.142213639
Papillomavirus Infections	Mycoplasma Infections	0.15
Measles	Mycoplasma Infections	0.210818511
Respiratory Syncytial Virus Infections	Mycoplasma Infections	0.134080305
Echinococcosis	Mycoplasma Infections	0.447213595
Echinococcosis, Hepatic	Mycoplasma Infections	0.447213595
Schistosomiasis mansoni	Mycoplasma Infections	0.149071198
Carcinoma in Situ	Mycoplasma Infections	0.158113883
Cervical Intraepithelial Neoplasia	Mycoplasma Infections	0.143222975
Carcinoma, Large Cell	Mycoplasma Infections	0.155699789
Salivary Gland Neoplasms	Mycoplasma Infections	0.065938047
Ureteral Neoplasms	Mycoplasma Infections	0.149071198
Neoplasms, Radiation-Induced	Mycoplasma Infections	0.158113883
Neoplastic Syndromes, Hereditary	Mycoplasma Infections	0.141421356
Esophageal Achalasia	Mycoplasma Infections	0.169030851
Esophagitis, Peptic	Mycoplasma Infections	0.129099445
Intestinal Diseases	Mycoplasma Infections	0.158113883
Bronchial Diseases	Mycoplasma Infections	0.223606798
Bronchiectasis	Mycoplasma Infections	0.20519567
Alveolitis, Extrinsic Allergic	Mycoplasma Infections	0.158113883
Asbestosis	Mycoplasma Infections	0.141421356
Pneumonia, Aspiration	Mycoplasma Infections	0.447213595
Rhinitis	Mycoplasma Infections	0.136398868
Guillain-Barre Syndrome	Mycoplasma Infections	0.129099445
Brain Edema	Mycoplasma Infections	0.129099445
Myoclonic Epilepsy, Juvenile	Mycoplasma Infections	0.124034735
Spinal Cord Injuries	Mycoplasma Infections	0.134839972
Glaucoma, Open-Angle	Mycoplasma Infections	0.139875721
Male Urogenital Diseases	Mycoplasma Infections	0.338061702
Urinary Calculi	Mycoplasma Infections	0.387298335
Female Urogenital Diseases	Mycoplasma Infections	0.195180015
Cardiovascular Abnormalities	Mycoplasma Infections	0.158113883
Myocardial Stunning	Mycoplasma Infections	0.223606798
Severe Combined Immunodeficiency	Mycoplasma Infections	0.178885438
Scleroderma, Diffuse	Mycoplasma Infections	0.2
Scleroderma, Limited	Mycoplasma Infections	0.216930458
Bacteremia	Pneumonia, Mycoplasma	0.188982237
Chlamydophila Infections	Pneumonia, Mycoplasma	0.288675135
Pregnancy Complications, Infectious	Pneumonia, Mycoplasma	0.164398987
Severe Acute Respiratory Syndrome	Pneumonia, Mycoplasma	0.179605302
Viremia	Pneumonia, Mycoplasma	0.145864991
Lymphoma, AIDS-Related	Pneumonia, Mycoplasma	0.316227766
Central Nervous System Neoplasms	Pneumonia, Mycoplasma	0.277350098
Arthritis	Pneumonia, Mycoplasma	0.150755672
Gastritis	Pneumonia, Mycoplasma	0.130188911
Intestinal Diseases	Pneumonia, Mycoplasma	0.353553391
Hepatitis, Alcoholic	Pneumonia, Mycoplasma	0.40824829
Hepatitis, Autoimmune	Pneumonia, Mycoplasma	0.164398987
Liver Cirrhosis, Alcoholic	Pneumonia, Mycoplasma	0.145864991
Respiratory Tract Diseases	Pneumonia, Mycoplasma	0.213200716
Bronchiolitis	Pneumonia, Mycoplasma	0.301511345
Granulomatosis with Polyangiitis	Pneumonia, Mycoplasma	0.188982237
Pulmonary Emphysema	Pneumonia, Mycoplasma	0.2
Nasal Polyps	Pneumonia, Mycoplasma	0.204124145
Rhinitis, Allergic, Perennial	Pneumonia, Mycoplasma	0.138675049
Airway Obstruction	Pneumonia, Mycoplasma	0.353553391
Respiratory Hypersensitivity	Pneumonia, Mycoplasma	0.15430335
Giant Cell Arteritis	Pneumonia, Mycoplasma	0.188982237
Intracranial Thrombosis	Pneumonia, Mycoplasma	0.196116135
Eye Diseases	Pneumonia, Mycoplasma	0.185695338
Ocular Hypertension	Pneumonia, Mycoplasma	0.213200716
Retinal Vasculitis	Pneumonia, Mycoplasma	0.40824829
Retinal Vein Occlusion	Pneumonia, Mycoplasma	0.23570226
Uveitis	Pneumonia, Mycoplasma	0.204124145
Uveitis, Anterior	Pneumonia, Mycoplasma	0.242535625
Uveitis, Posterior	Pneumonia, Mycoplasma	0.707106781
Hyperoxaluria	Pneumonia, Mycoplasma	0.447213595
Glomerulonephritis	Pneumonia, Mycoplasma	0.156173762
Hemophilia A	Pneumonia, Mycoplasma	0.21821789
Eosinophilia	Pneumonia, Mycoplasma	0.353553391
Lymphocytosis	Pneumonia, Mycoplasma	0.25819889
Erythema Nodosum	Pneumonia, Mycoplasma	0.23570226
Immune System Diseases	Pneumonia, Mycoplasma	0.21821789
Metaplasia	Pneumonia, Mycoplasma	0.150755672
Wallerian Degeneration	Pneumonia, Mycoplasma	1
Substance Abuse, Intravenous	Pneumonia, Mycoplasma	0.267261242
Q Fever	Ureaplasma Infections	0.288675135
[truncated: 145,291 more rows]
