# Supplementary material for: Inference on chains of disease progression based on disease networks
Source: PLoS One. 2019 Jun 28;14(6):e0218871. doi: 10.1371/journal.pone.0218871 (PMC6599221; doi:10.1371/journal.pone.0218871)
Supplement: S1 Dataset — (ZIP) [file pone.0218871.s001.zip › 2_pDPN.csv]

prior disease	posterior disease	weight
Basal Cell Nevus Syndrome	Hidradenitis Suppurativa	0.69217614
Adenomatous Polyposis Coli	Hidradenitis Suppurativa	0.774824289
Pilomatrixoma	Hidradenitis Suppurativa	0.552183312
Papilloma, Choroid Plexus	Hidradenitis Suppurativa	0.632590364
Urinary Bladder Neoplasms	Hidradenitis Suppurativa	0.976568098
Li-Fraumeni Syndrome	Hidradenitis Suppurativa	0.632590364
Myopathies, Structural, Congenital	Hidradenitis Suppurativa	0.984718633
Myopathy, Central Core	Hidradenitis Suppurativa	0.855816868
Hereditary Sensory and Autonomic Neuropathies	Hidradenitis Suppurativa	0.89751457
Oculocerebrorenal Syndrome	Hidradenitis Suppurativa	0.994593271
Frontotemporal Lobar Degeneration	Hidradenitis Suppurativa	0.888601692
von Hippel-Lindau Disease	Hidradenitis Suppurativa	0.715742499
Dent Disease	Hidradenitis Suppurativa	0.994593271
Darier Disease	Hidradenitis Suppurativa	0.920825245
Hidradenitis Suppurativa	Burkitt Lymphoma	0.844732276
Basal Cell Nevus Syndrome	Burkitt Lymphoma	0.673762
Hamartoma Syndrome, Multiple	Burkitt Lymphoma	0.818766556
Pallister-Hall Syndrome	Burkitt Lymphoma	0.991335245
Hodgkin Disease	Burkitt Lymphoma	0.812147842
Glioma	Burkitt Lymphoma	0.8495968
Adenomatous Polyposis Coli	Burkitt Lymphoma	0.724197642
Carcinoma, Hepatocellular	Burkitt Lymphoma	0.987481938
Carcinoma, Renal Cell	Burkitt Lymphoma	0.833136771
Pilomatrixoma	Burkitt Lymphoma	0.268637117
Pituitary Neoplasms	Burkitt Lymphoma	0.663125166
Thyroid Neoplasms	Burkitt Lymphoma	0.819203478
Papilloma, Choroid Plexus	Burkitt Lymphoma	0.322645735
Carcinoma, Non-Small-Cell Lung	Burkitt Lymphoma	0.92731543
Small Cell Lung Carcinoma	Burkitt Lymphoma	0.986912933
Endometrial Neoplasms	Burkitt Lymphoma	0.996693749
Prostatic Neoplasms	Burkitt Lymphoma	0.726365877
Urinary Bladder Neoplasms	Burkitt Lymphoma	0.921954307
Li-Fraumeni Syndrome	Burkitt Lymphoma	0.509000988
Cockayne Syndrome	Burkitt Lymphoma	0.987791161
Focal Dermal Hypoplasia	Burkitt Lymphoma	0.983511659
Craniosynostoses	Burkitt Lymphoma	0.849006667
Camurati-Engelmann Syndrome	Burkitt Lymphoma	0.953050862
Kearns-Sayre Syndrome	Burkitt Lymphoma	0.925764497
Distal Myopathies	Burkitt Lymphoma	0.79805864
Myopathies, Structural, Congenital	Burkitt Lymphoma	0.993470351
Myopathies, Nemaline	Burkitt Lymphoma	0.922430323
Myopathy, Central Core	Burkitt Lymphoma	0.989344192
Hypokalemic Periodic Paralysis	Burkitt Lymphoma	0.774282089
Donohue Syndrome	Burkitt Lymphoma	0.873810291
Holoprosencephaly	Burkitt Lymphoma	0.991335245
Loeys-Dietz Syndrome	Burkitt Lymphoma	0.880201246
Porencephaly	Burkitt Lymphoma	0.908830916
Noonan Syndrome	Burkitt Lymphoma	0.931865037
Gallbladder Diseases	Burkitt Lymphoma	0.990255528
Inflammatory Bowel Diseases	Burkitt Lymphoma	0.985299019
Pulmonary Alveolar Proteinosis	Burkitt Lymphoma	0.971612173
Hereditary Sensory and Autonomic Neuropathies	Burkitt Lymphoma	0.785422192
Huntington Disease	Burkitt Lymphoma	0.983511659
Parkinson Disease	Burkitt Lymphoma	0.97850492
Cerebral Palsy	Burkitt Lymphoma	0.988326699
Moyamoya Disease	Burkitt Lymphoma	0.955918537
Frontotemporal Lobar Degeneration	Burkitt Lymphoma	0.807018077
Seizures, Febrile	Burkitt Lymphoma	0.975851337
Prion Diseases	Burkitt Lymphoma	0.990920812
Dystonic Disorders	Burkitt Lymphoma	0.908624639
Amyotrophic Lateral Sclerosis	Burkitt Lymphoma	0.998778062
Acrocallosal Syndrome	Burkitt Lymphoma	0.991335245
Aicardi Syndrome	Burkitt Lymphoma	0.944774363
Schizencephaly	Burkitt Lymphoma	0.991335245
von Hippel-Lindau Disease	Burkitt Lymphoma	0.689005887
Coffin-Lowry Syndrome	Burkitt Lymphoma	0.927016976
Myasthenic Syndromes, Congenital	Burkitt Lymphoma	0.973986855
Albinism, Ocular	Burkitt Lymphoma	0.989503986
Albinism, Oculocutaneous	Burkitt Lymphoma	0.989503986
Cataract	Burkitt Lymphoma	0.940302605
Macular Degeneration	Burkitt Lymphoma	0.961328778
46, XY Disorders of Sex Development	Burkitt Lymphoma	0.99492237
Atypical Hemolytic Uremic Syndrome	Burkitt Lymphoma	0.975968698
Vesico-Ureteral Reflux	Burkitt Lymphoma	0.983511659
Hypoplastic Left Heart Syndrome	Burkitt Lymphoma	0.958925742
Atrial Fibrillation	Burkitt Lymphoma	0.955918537
Brugada Syndrome	Burkitt Lymphoma	0.785711644
Angioedemas, Hereditary	Burkitt Lymphoma	0.975968698
Hypertension	Burkitt Lymphoma	0.953050862
Afibrinogenemia	Burkitt Lymphoma	0.975968698
Antithrombin III Deficiency	Burkitt Lymphoma	0.975968698
Factor V Deficiency	Burkitt Lymphoma	0.975968698
Factor XI Deficiency	Burkitt Lymphoma	0.975968698
Factor XII Deficiency	Burkitt Lymphoma	0.975968698
Factor XIII Deficiency	Burkitt Lymphoma	0.975968698
Hemophilia A	Burkitt Lymphoma	0.977601823
Hypoprothrombinemias	Burkitt Lymphoma	0.975968698
Thrombasthenia	Burkitt Lymphoma	0.908830916
Agammaglobulinemia	Burkitt Lymphoma	0.985449969
Autoimmune Lymphoproliferative Syndrome	Burkitt Lymphoma	0.994844925
Beckwith-Wiedemann Syndrome	Burkitt Lymphoma	0.846819162
Incontinentia Pigmenti	Burkitt Lymphoma	0.849658942
Epidermolysis Bullosa, Junctional	Burkitt Lymphoma	0.957346479
Piebaldism	Burkitt Lymphoma	0.856262475
Hyperlipoproteinemia Type II	Burkitt Lymphoma	0.972112434
Darier Disease	Burkitt Lymphoma	0.992113621
Lupus Erythematosus, Systemic	Burkitt Lymphoma	0.980132764
Diabetes Mellitus, Type 1	Burkitt Lymphoma	0.950637499
Hypogonadism	Burkitt Lymphoma	0.977099165
Puberty, Precocious	Burkitt Lymphoma	0.95812126
Common Variable Immunodeficiency	Burkitt Lymphoma	0.985449969
Hyperbilirubinemia	Burkitt Lymphoma	0.990255528
Hidradenitis Suppurativa	Sarcoma, Kaposi	0.844732276
Basal Cell Nevus Syndrome	Sarcoma, Kaposi	0.673762
Hamartoma Syndrome, Multiple	Sarcoma, Kaposi	0.818766556
Pallister-Hall Syndrome	Sarcoma, Kaposi	0.991335245
Hodgkin Disease	Sarcoma, Kaposi	0.812147842
Glioma	Sarcoma, Kaposi	0.8495968
Adenomatous Polyposis Coli	Sarcoma, Kaposi	0.724197642
Carcinoma, Hepatocellular	Sarcoma, Kaposi	0.987481938
Carcinoma, Renal Cell	Sarcoma, Kaposi	0.833136771
Pilomatrixoma	Sarcoma, Kaposi	0.268637117
Pituitary Neoplasms	Sarcoma, Kaposi	0.663125166
Thyroid Neoplasms	Sarcoma, Kaposi	0.819203478
Papilloma, Choroid Plexus	Sarcoma, Kaposi	0.322645735
Carcinoma, Non-Small-Cell Lung	Sarcoma, Kaposi	0.92731543
Small Cell Lung Carcinoma	Sarcoma, Kaposi	0.986912933
Endometrial Neoplasms	Sarcoma, Kaposi	0.996693749
Prostatic Neoplasms	Sarcoma, Kaposi	0.726365877
Urinary Bladder Neoplasms	Sarcoma, Kaposi	0.921954307
Li-Fraumeni Syndrome	Sarcoma, Kaposi	0.509000988
Cockayne Syndrome	Sarcoma, Kaposi	0.987791161
Focal Dermal Hypoplasia	Sarcoma, Kaposi	0.983511659
Craniosynostoses	Sarcoma, Kaposi	0.849006667
Camurati-Engelmann Syndrome	Sarcoma, Kaposi	0.953050862
Kearns-Sayre Syndrome	Sarcoma, Kaposi	0.925764497
Distal Myopathies	Sarcoma, Kaposi	0.79805864
Myopathies, Structural, Congenital	Sarcoma, Kaposi	0.993470351
Myopathies, Nemaline	Sarcoma, Kaposi	0.922430323
Myopathy, Central Core	Sarcoma, Kaposi	0.989344192
Hypokalemic Periodic Paralysis	Sarcoma, Kaposi	0.774282089
Donohue Syndrome	Sarcoma, Kaposi	0.873810291
Holoprosencephaly	Sarcoma, Kaposi	0.991335245
Loeys-Dietz Syndrome	Sarcoma, Kaposi	0.880201246
Porencephaly	Sarcoma, Kaposi	0.908830916
Noonan Syndrome	Sarcoma, Kaposi	0.931865037
Gallbladder Diseases	Sarcoma, Kaposi	0.990255528
Inflammatory Bowel Diseases	Sarcoma, Kaposi	0.985299019
Pulmonary Alveolar Proteinosis	Sarcoma, Kaposi	0.971612173
Hereditary Sensory and Autonomic Neuropathies	Sarcoma, Kaposi	0.785422192
Huntington Disease	Sarcoma, Kaposi	0.983511659
Parkinson Disease	Sarcoma, Kaposi	0.97850492
Cerebral Palsy	Sarcoma, Kaposi	0.988326699
Moyamoya Disease	Sarcoma, Kaposi	0.955918537
Frontotemporal Lobar Degeneration	Sarcoma, Kaposi	0.807018077
Seizures, Febrile	Sarcoma, Kaposi	0.975851337
Prion Diseases	Sarcoma, Kaposi	0.990920812
Dystonic Disorders	Sarcoma, Kaposi	0.908624639
Amyotrophic Lateral Sclerosis	Sarcoma, Kaposi	0.998778062
Acrocallosal Syndrome	Sarcoma, Kaposi	0.991335245
Aicardi Syndrome	Sarcoma, Kaposi	0.944774363
Schizencephaly	Sarcoma, Kaposi	0.991335245
von Hippel-Lindau Disease	Sarcoma, Kaposi	0.689005887
Coffin-Lowry Syndrome	Sarcoma, Kaposi	0.927016976
Myasthenic Syndromes, Congenital	Sarcoma, Kaposi	0.973986855
Albinism, Ocular	Sarcoma, Kaposi	0.989503986
Albinism, Oculocutaneous	Sarcoma, Kaposi	0.989503986
Cataract	Sarcoma, Kaposi	0.940302605
Macular Degeneration	Sarcoma, Kaposi	0.961328778
46, XY Disorders of Sex Development	Sarcoma, Kaposi	0.99492237
Atypical Hemolytic Uremic Syndrome	Sarcoma, Kaposi	0.975968698
Vesico-Ureteral Reflux	Sarcoma, Kaposi	0.983511659
Hypoplastic Left Heart Syndrome	Sarcoma, Kaposi	0.958925742
Atrial Fibrillation	Sarcoma, Kaposi	0.955918537
Brugada Syndrome	Sarcoma, Kaposi	0.785711644
Angioedemas, Hereditary	Sarcoma, Kaposi	0.975968698
Hypertension	Sarcoma, Kaposi	0.953050862
Afibrinogenemia	Sarcoma, Kaposi	0.975968698
Antithrombin III Deficiency	Sarcoma, Kaposi	0.975968698
Factor V Deficiency	Sarcoma, Kaposi	0.975968698
Factor XI Deficiency	Sarcoma, Kaposi	0.975968698
Factor XII Deficiency	Sarcoma, Kaposi	0.975968698
Factor XIII Deficiency	Sarcoma, Kaposi	0.975968698
Hemophilia A	Sarcoma, Kaposi	0.977601823
Hypoprothrombinemias	Sarcoma, Kaposi	0.975968698
Thrombasthenia	Sarcoma, Kaposi	0.908830916
Agammaglobulinemia	Sarcoma, Kaposi	0.985449969
Autoimmune Lymphoproliferative Syndrome	Sarcoma, Kaposi	0.994844925
Beckwith-Wiedemann Syndrome	Sarcoma, Kaposi	0.846819162
Incontinentia Pigmenti	Sarcoma, Kaposi	0.849658942
Epidermolysis Bullosa, Junctional	Sarcoma, Kaposi	0.957346479
Piebaldism	Sarcoma, Kaposi	0.856262475
Hyperlipoproteinemia Type II	Sarcoma, Kaposi	0.972112434
Darier Disease	Sarcoma, Kaposi	0.992113621
Lupus Erythematosus, Systemic	Sarcoma, Kaposi	0.980132764
Diabetes Mellitus, Type 1	Sarcoma, Kaposi	0.950637499
Hypogonadism	Sarcoma, Kaposi	0.977099165
Puberty, Precocious	Sarcoma, Kaposi	0.95812126
Common Variable Immunodeficiency	Sarcoma, Kaposi	0.985449969
Hyperbilirubinemia	Sarcoma, Kaposi	0.990255528
Hodgkin Disease	Basal Cell Nevus Syndrome	0.372333016
Adenomatous Polyposis Coli	Basal Cell Nevus Syndrome	0.979906453
Pilomatrixoma	Basal Cell Nevus Syndrome	0.665379331
Thyroid Neoplasms	Basal Cell Nevus Syndrome	0.542396914
Papilloma, Choroid Plexus	Basal Cell Nevus Syndrome	0.614269365
Prostatic Neoplasms	Basal Cell Nevus Syndrome	0.500136703
Li-Fraumeni Syndrome	Basal Cell Nevus Syndrome	0.790060272
Myopathies, Structural, Congenital	Basal Cell Nevus Syndrome	0.945202443
Hereditary Sensory and Autonomic Neuropathies	Basal Cell Nevus Syndrome	0.744800919
Frontotemporal Lobar Degeneration	Basal Cell Nevus Syndrome	0.687434998
von Hippel-Lindau Disease	Basal Cell Nevus Syndrome	0.985224923
Hyperlipoproteinemia Type II	Basal Cell Nevus Syndrome	0.920984509
Hypercholesterolemia	Basal Cell Nevus Syndrome	0.955799254
Hidradenitis Suppurativa	Hamartoma Syndrome, Multiple	0.646174876
Basal Cell Nevus Syndrome	Hamartoma Syndrome, Multiple	0.649124799
Hodgkin Disease	Hamartoma Syndrome, Multiple	0.567737644
Glioma	Hamartoma Syndrome, Multiple	0.932300036
Adenomatous Polyposis Coli	Hamartoma Syndrome, Multiple	0.570256831
Carcinoma, Hepatocellular	Hamartoma Syndrome, Multiple	0.823895147
Carcinoma, Renal Cell	Hamartoma Syndrome, Multiple	0.714500947
Pilomatrixoma	Hamartoma Syndrome, Multiple	0.138465212
Pituitary Neoplasms	Hamartoma Syndrome, Multiple	0.649742618
Thyroid Neoplasms	Hamartoma Syndrome, Multiple	0.6881372
Papilloma, Choroid Plexus	Hamartoma Syndrome, Multiple	0.229545521
Carcinoma, Non-Small-Cell Lung	Hamartoma Syndrome, Multiple	0.948873718
Prostatic Neoplasms	Hamartoma Syndrome, Multiple	0.661770753
Urinary Bladder Neoplasms	Hamartoma Syndrome, Multiple	0.934828357
Li-Fraumeni Syndrome	Hamartoma Syndrome, Multiple	0.58863145
Peutz-Jeghers Syndrome	Hamartoma Syndrome, Multiple	0.979083478
Craniosynostoses	Hamartoma Syndrome, Multiple	0.82923839
Camurati-Engelmann Syndrome	Hamartoma Syndrome, Multiple	0.960930198
Osteopetrosis	Hamartoma Syndrome, Multiple	0.993394792
Pycnodysostosis	Hamartoma Syndrome, Multiple	0.986532827
Arthritis, Rheumatoid	Hamartoma Syndrome, Multiple	0.993394792
Distal Myopathies	Hamartoma Syndrome, Multiple	0.773781372
Myopathies, Structural, Congenital	Hamartoma Syndrome, Multiple	0.916637279
Myopathies, Nemaline	Hamartoma Syndrome, Multiple	0.848664977
Myopathy, Central Core	Hamartoma Syndrome, Multiple	0.870626005
Hypokalemic Periodic Paralysis	Hamartoma Syndrome, Multiple	0.771619697
Loeys-Dietz Syndrome	Hamartoma Syndrome, Multiple	0.88415101
Inflammatory Bowel Diseases	Hamartoma Syndrome, Multiple	0.996529888
Asthma	Hamartoma Syndrome, Multiple	0.971046773
Bronchiectasis	Hamartoma Syndrome, Multiple	0.996767423
Pulmonary Alveolar Proteinosis	Hamartoma Syndrome, Multiple	0.963554692
Wolfram Syndrome	Hamartoma Syndrome, Multiple	0.989700275
Hereditary Sensory and Autonomic Neuropathies	Hamartoma Syndrome, Multiple	0.567544384
Spinocerebellar Degenerations	Hamartoma Syndrome, Multiple	0.989700275
Frontotemporal Lobar Degeneration	Hamartoma Syndrome, Multiple	0.568606231
Prion Diseases	Hamartoma Syndrome, Multiple	0.957078836
Aicardi Syndrome	Hamartoma Syndrome, Multiple	0.972033684
von Hippel-Lindau Disease	Hamartoma Syndrome, Multiple	0.652273153
Cataract	Hamartoma Syndrome, Multiple	0.80907837
Graves Disease	Hamartoma Syndrome, Multiple	0.985183995
Bartter Syndrome	Hamartoma Syndrome, Multiple	0.996767423
Liddle Syndrome	Hamartoma Syndrome, Multiple	0.996767423
Brugada Syndrome	Hamartoma Syndrome, Multiple	0.789777928
Hypertension	Hamartoma Syndrome, Multiple	0.958693075
Granulomatous Disease, Chronic	Hamartoma Syndrome, Multiple	0.986522299
Beckwith-Wiedemann Syndrome	Hamartoma Syndrome, Multiple	0.917734331
Incontinentia Pigmenti	Hamartoma Syndrome, Multiple	0.839026125
Hyperlipoproteinemia Type II	Hamartoma Syndrome, Multiple	0.89228899
Darier Disease	Hamartoma Syndrome, Multiple	0.935962102
Diabetes Mellitus, Type 1	Hamartoma Syndrome, Multiple	0.885520435
Hypercholesterolemia	Hamartoma Syndrome, Multiple	0.926630314
Hashimoto Disease	Hamartoma Syndrome, Multiple	0.985183995
Graft vs Host Disease	Hamartoma Syndrome, Multiple	0.96745125
Basal Cell Nevus Syndrome	Pallister-Hall Syndrome	0.986336524
Hamartoma Syndrome, Multiple	Pallister-Hall Syndrome	0.987224307
Leukemia-Lymphoma, Adult T-Cell	Pallister-Hall Syndrome	0.990394512
Adenomatous Polyposis Coli	Pallister-Hall Syndrome	0.978027854
Pilomatrixoma	Pallister-Hall Syndrome	0.857291287
Pituitary Neoplasms	Pallister-Hall Syndrome	0.990883529
Papilloma, Choroid Plexus	Pallister-Hall Syndrome	0.953632345
Li-Fraumeni Syndrome	Pallister-Hall Syndrome	0.97856776
Myopathies, Structural, Congenital	Pallister-Hall Syndrome	0.988300762
Myopathy, Central Core	Pallister-Hall Syndrome	0.991655907
Hypokalemic Periodic Paralysis	Pallister-Hall Syndrome	0.970011606
Gallbladder Diseases	Pallister-Hall Syndrome	0.990255528
Parkinson Disease	Pallister-Hall Syndrome	0.97850492
Cerebral Palsy	Pallister-Hall Syndrome	0.988326699
Moyamoya Disease	Pallister-Hall Syndrome	0.994860919
Cerebral Amyloid Angiopathy	Pallister-Hall Syndrome	0.990394512
Frontotemporal Lobar Degeneration	Pallister-Hall Syndrome	0.999
Seizures, Febrile	Pallister-Hall Syndrome	0.98699978
Prion Diseases	Pallister-Hall Syndrome	0.990920812
Dystonic Disorders	Pallister-Hall Syndrome	0.988962443
von Hippel-Lindau Disease	Pallister-Hall Syndrome	0.987891171
Coffin-Lowry Syndrome	Pallister-Hall Syndrome	0.990394512
Myasthenic Syndromes, Congenital	Pallister-Hall Syndrome	0.995085341
Albinism, Ocular	Pallister-Hall Syndrome	0.993634527
Albinism, Oculocutaneous	Pallister-Hall Syndrome	0.993634527
Macular Degeneration	Pallister-Hall Syndrome	0.988429465
Primary Ovarian Insufficiency	Pallister-Hall Syndrome	0.992626588
Hypoplastic Left Heart Syndrome	Pallister-Hall Syndrome	0.960407394
Atrial Fibrillation	Pallister-Hall Syndrome	0.994860919
Brugada Syndrome	Pallister-Hall Syndrome	0.980920702
Incontinentia Pigmenti	Pallister-Hall Syndrome	0.993918584
Piebaldism	Pallister-Hall Syndrome	0.993634527
Amyloidosis, Familial	Pallister-Hall Syndrome	0.996403133
Hyperlipoproteinemia Type II	Pallister-Hall Syndrome	0.966942846
Darier Disease	Pallister-Hall Syndrome	0.992113621
Hypogonadism	Pallister-Hall Syndrome	0.98784594
Puberty, Precocious	Pallister-Hall Syndrome	0.981002613
Hyperbilirubinemia	Pallister-Hall Syndrome	0.990255528
Hidradenitis Suppurativa	Tuberous Sclerosis	0.692572201
Burkitt Lymphoma	Tuberous Sclerosis	0.941451359
Sarcoma, Kaposi	Tuberous Sclerosis	0.941451359
Basal Cell Nevus Syndrome	Tuberous Sclerosis	0.68257181
Hamartoma Syndrome, Multiple	Tuberous Sclerosis	0.902334155
Pallister-Hall Syndrome	Tuberous Sclerosis	0.997480577
Leukemia-Lymphoma, Adult T-Cell	Tuberous Sclerosis	0.942070247
Hodgkin Disease	Tuberous Sclerosis	0.846446249
Glioma	Tuberous Sclerosis	0.90048789
Adenomatous Polyposis Coli	Tuberous Sclerosis	0.656108941
Carcinoma, Hepatocellular	Tuberous Sclerosis	0.931594753
Carcinoma, Renal Cell	Tuberous Sclerosis	0.948687263
Pilomatrixoma	Tuberous Sclerosis	0.582007822
Pituitary Neoplasms	Tuberous Sclerosis	0.878360313
Thyroid Neoplasms	Tuberous Sclerosis	0.928601743
Nasopharyngeal Neoplasms	Tuberous Sclerosis	0.941451359
Papilloma, Choroid Plexus	Tuberous Sclerosis	0.313869437
Carcinoma, Non-Small-Cell Lung	Tuberous Sclerosis	0.953669233
Small Cell Lung Carcinoma	Tuberous Sclerosis	0.962425561
Uterine Cervical Neoplasms	Tuberous Sclerosis	0.941451359
Penile Neoplasms	Tuberous Sclerosis	0.941451359
Prostatic Neoplasms	Tuberous Sclerosis	0.859005899
Urinary Bladder Neoplasms	Tuberous Sclerosis	0.955931814
Li-Fraumeni Syndrome	Tuberous Sclerosis	0.617589923
Peutz-Jeghers Syndrome	Tuberous Sclerosis	0.964685977
Focal Dermal Hypoplasia	Tuberous Sclerosis	0.998074481
Craniosynostoses	Tuberous Sclerosis	0.986487306
Distal Myopathies	Tuberous Sclerosis	0.946232347
Myopathies, Nemaline	Tuberous Sclerosis	0.99614454
Myopathy, Central Core	Tuberous Sclerosis	0.860286828
Hypokalemic Periodic Paralysis	Tuberous Sclerosis	0.901655759
Donohue Syndrome	Tuberous Sclerosis	0.871046041
Holoprosencephaly	Tuberous Sclerosis	0.997480577
Loeys-Dietz Syndrome	Tuberous Sclerosis	0.926412305
Noonan Syndrome	Tuberous Sclerosis	0.989722511
Gallbladder Diseases	Tuberous Sclerosis	0.990255528
Inflammatory Bowel Diseases	Tuberous Sclerosis	0.9136123
Crohn Disease	Tuberous Sclerosis	0.990295296
Pulmonary Alveolar Proteinosis	Tuberous Sclerosis	0.9136123
Wolfram Syndrome	Tuberous Sclerosis	0.99107085
Hereditary Sensory and Autonomic Neuropathies	Tuberous Sclerosis	0.630443257
Huntington Disease	Tuberous Sclerosis	0.97161096
Parkinson Disease	Tuberous Sclerosis	0.97850492
Oculocerebrorenal Syndrome	Tuberous Sclerosis	0.998024995
Spinocerebellar Degenerations	Tuberous Sclerosis	0.99107085
Frontotemporal Lobar Degeneration	Tuberous Sclerosis	0.618196
Seizures, Febrile	Tuberous Sclerosis	0.981530078
Prion Diseases	Tuberous Sclerosis	0.982762916
Dystonic Disorders	Tuberous Sclerosis	0.952582949
Amyotrophic Lateral Sclerosis	Tuberous Sclerosis	0.998778062
Acrocallosal Syndrome	Tuberous Sclerosis	0.997480577
Aicardi Syndrome	Tuberous Sclerosis	0.983146419
Schizencephaly	Tuberous Sclerosis	0.997480577
von Hippel-Lindau Disease	Tuberous Sclerosis	0.685605635
Albinism, Ocular	Tuberous Sclerosis	0.995618769
Albinism, Oculocutaneous	Tuberous Sclerosis	0.995618769
Cataract	Tuberous Sclerosis	0.928268361
Macular Degeneration	Tuberous Sclerosis	0.988303253
Dent Disease	Tuberous Sclerosis	0.998024995
Vesico-Ureteral Reflux	Tuberous Sclerosis	0.998074481
Hypoplastic Left Heart Syndrome	Tuberous Sclerosis	0.965744235
Brugada Syndrome	Tuberous Sclerosis	0.915938911
Fanconi Anemia	Tuberous Sclerosis	0.965447947
Granulomatous Disease, Chronic	Tuberous Sclerosis	0.975234478
Autoimmune Lymphoproliferative Syndrome	Tuberous Sclerosis	0.991933173
Sarcoidosis	Tuberous Sclerosis	0.990295296
Beckwith-Wiedemann Syndrome	Tuberous Sclerosis	0.982261449
Bloom Syndrome	Tuberous Sclerosis	0.965447947
Incontinentia Pigmenti	Tuberous Sclerosis	0.789566736
Piebaldism	Tuberous Sclerosis	0.953578751
Familial Mediterranean Fever	Tuberous Sclerosis	0.990295296
Hyperlipoproteinemia Type II	Tuberous Sclerosis	0.912568129
Darier Disease	Tuberous Sclerosis	0.935962102
Vitiligo	Tuberous Sclerosis	0.990295296
Diabetes Mellitus, Type 1	Tuberous Sclerosis	0.834421639
Puberty, Precocious	Tuberous Sclerosis	0.935008962
Hyperbilirubinemia	Tuberous Sclerosis	0.990255528
Hidradenitis Suppurativa	Leukemia-Lymphoma, Adult T-Cell	0.789528646
Burkitt Lymphoma	Leukemia-Lymphoma, Adult T-Cell	0.922599796
Sarcoma, Kaposi	Leukemia-Lymphoma, Adult T-Cell	0.922599796
Basal Cell Nevus Syndrome	Leukemia-Lymphoma, Adult T-Cell	0.517159324
Hamartoma Syndrome, Multiple	Leukemia-Lymphoma, Adult T-Cell	0.825933575
Hodgkin Disease	Leukemia-Lymphoma, Adult T-Cell	0.775753989
Adenomatous Polyposis Coli	Leukemia-Lymphoma, Adult T-Cell	0.49965191
Carcinoma, Hepatocellular	Leukemia-Lymphoma, Adult T-Cell	0.987481938
Carcinoma, Renal Cell	Leukemia-Lymphoma, Adult T-Cell	0.79157333
Carcinoma, Basal Cell	Leukemia-Lymphoma, Adult T-Cell	0.973380115
Pilomatrixoma	Leukemia-Lymphoma, Adult T-Cell	0.049950227
Thyroid Neoplasms	Leukemia-Lymphoma, Adult T-Cell	0.774924004
Nasopharyngeal Neoplasms	Leukemia-Lymphoma, Adult T-Cell	0.922599796
Papilloma, Choroid Plexus	Leukemia-Lymphoma, Adult T-Cell	0.250438764
Carcinoma, Non-Small-Cell Lung	Leukemia-Lymphoma, Adult T-Cell	0.947993782
Small Cell Lung Carcinoma	Leukemia-Lymphoma, Adult T-Cell	0.973841722
Endometrial Neoplasms	Leukemia-Lymphoma, Adult T-Cell	0.996726987
Uterine Cervical Neoplasms	Leukemia-Lymphoma, Adult T-Cell	0.922599796
Penile Neoplasms	Leukemia-Lymphoma, Adult T-Cell	0.922599796
Prostatic Neoplasms	Leukemia-Lymphoma, Adult T-Cell	0.734453277
Li-Fraumeni Syndrome	Leukemia-Lymphoma, Adult T-Cell	0.405472717
Cockayne Syndrome	Leukemia-Lymphoma, Adult T-Cell	0.936057549
Focal Dermal Hypoplasia	Leukemia-Lymphoma, Adult T-Cell	0.962445522
Craniosynostoses	Leukemia-Lymphoma, Adult T-Cell	0.870017986
Camurati-Engelmann Syndrome	Leukemia-Lymphoma, Adult T-Cell	0.905193753
Osteopetrosis	Leukemia-Lymphoma, Adult T-Cell	0.975672754
Pycnodysostosis	Leukemia-Lymphoma, Adult T-Cell	0.975527711
Arthritis, Rheumatoid	Leukemia-Lymphoma, Adult T-Cell	0.981514766
Kearns-Sayre Syndrome	Leukemia-Lymphoma, Adult T-Cell	0.925764497
Distal Myopathies	Leukemia-Lymphoma, Adult T-Cell	0.809135341
Myopathies, Structural, Congenital	Leukemia-Lymphoma, Adult T-Cell	0.95026506
Myopathies, Nemaline	Leukemia-Lymphoma, Adult T-Cell	0.908544956
Myopathy, Central Core	Leukemia-Lymphoma, Adult T-Cell	0.979602329
Hypokalemic Periodic Paralysis	Leukemia-Lymphoma, Adult T-Cell	0.793462812
Donohue Syndrome	Leukemia-Lymphoma, Adult T-Cell	0.925032064
Loeys-Dietz Syndrome	Leukemia-Lymphoma, Adult T-Cell	0.835168873
Porencephaly	Leukemia-Lymphoma, Adult T-Cell	0.908830916
Noonan Syndrome	Leukemia-Lymphoma, Adult T-Cell	0.948377872
Gallbladder Diseases	Leukemia-Lymphoma, Adult T-Cell	0.990955156
Pulmonary Alveolar Proteinosis	Leukemia-Lymphoma, Adult T-Cell	0.962291561
Hereditary Sensory and Autonomic Neuropathies	Leukemia-Lymphoma, Adult T-Cell	0.745698299
Huntington Disease	Leukemia-Lymphoma, Adult T-Cell	0.995291698
Parkinson Disease	Leukemia-Lymphoma, Adult T-Cell	0.971385581
Cerebral Palsy	Leukemia-Lymphoma, Adult T-Cell	0.984031549
Moyamoya Disease	Leukemia-Lymphoma, Adult T-Cell	0.95421385
Frontotemporal Lobar Degeneration	Leukemia-Lymphoma, Adult T-Cell	0.724183407
Seizures, Febrile	Leukemia-Lymphoma, Adult T-Cell	0.986255657
Prion Diseases	Leukemia-Lymphoma, Adult T-Cell	0.976940331
Dystonic Disorders	Leukemia-Lymphoma, Adult T-Cell	0.912683183
Amyotrophic Lateral Sclerosis	Leukemia-Lymphoma, Adult T-Cell	0.996740219
Aicardi Syndrome	Leukemia-Lymphoma, Adult T-Cell	0.944774363
Charcot-Marie-Tooth Disease	Leukemia-Lymphoma, Adult T-Cell	0.912904687
von Hippel-Lindau Disease	Leukemia-Lymphoma, Adult T-Cell	0.568010352
Coffin-Lowry Syndrome	Leukemia-Lymphoma, Adult T-Cell	0.911698126
Myasthenic Syndromes, Congenital	Leukemia-Lymphoma, Adult T-Cell	0.976960176
Albinism, Ocular	Leukemia-Lymphoma, Adult T-Cell	0.996750697
Albinism, Oculocutaneous	Leukemia-Lymphoma, Adult T-Cell	0.996750697
Cataract	Leukemia-Lymphoma, Adult T-Cell	0.897359352
Graves Disease	Leukemia-Lymphoma, Adult T-Cell	0.92283897
Macular Degeneration	Leukemia-Lymphoma, Adult T-Cell	0.909858578
Atypical Hemolytic Uremic Syndrome	Leukemia-Lymphoma, Adult T-Cell	0.975968698
Vesico-Ureteral Reflux	Leukemia-Lymphoma, Adult T-Cell	0.962445522
Primary Ovarian Insufficiency	Leukemia-Lymphoma, Adult T-Cell	0.972029652
Hypoplastic Left Heart Syndrome	Leukemia-Lymphoma, Adult T-Cell	0.958925742
Atrial Fibrillation	Leukemia-Lymphoma, Adult T-Cell	0.95421385
Brugada Syndrome	Leukemia-Lymphoma, Adult T-Cell	0.79245198
Angioedemas, Hereditary	Leukemia-Lymphoma, Adult T-Cell	0.975968698
Hypertension	Leukemia-Lymphoma, Adult T-Cell	0.905193753
Afibrinogenemia	Leukemia-Lymphoma, Adult T-Cell	0.975968698
Antithrombin III Deficiency	Leukemia-Lymphoma, Adult T-Cell	0.975968698
Factor V Deficiency	Leukemia-Lymphoma, Adult T-Cell	0.975968698
Factor XI Deficiency	Leukemia-Lymphoma, Adult T-Cell	0.975968698
Factor XII Deficiency	Leukemia-Lymphoma, Adult T-Cell	0.975968698
Factor XIII Deficiency	Leukemia-Lymphoma, Adult T-Cell	0.975968698
Hemophilia A	Leukemia-Lymphoma, Adult T-Cell	0.977601823
Hypoprothrombinemias	Leukemia-Lymphoma, Adult T-Cell	0.975968698
Thrombasthenia	Leukemia-Lymphoma, Adult T-Cell	0.908830916
Agammaglobulinemia	Leukemia-Lymphoma, Adult T-Cell	0.987698419
Autoimmune Lymphoproliferative Syndrome	Leukemia-Lymphoma, Adult T-Cell	0.987773553
Incontinentia Pigmenti	Leukemia-Lymphoma, Adult T-Cell	0.824667624
Epidermolysis Bullosa, Junctional	Leukemia-Lymphoma, Adult T-Cell	0.964417851
Piebaldism	Leukemia-Lymphoma, Adult T-Cell	0.857751087
Amyloidosis, Familial	Leukemia-Lymphoma, Adult T-Cell	0.981938806
Glycogen Storage Disease	Leukemia-Lymphoma, Adult T-Cell	0.953905568
Hyperlipoproteinemia Type II	Leukemia-Lymphoma, Adult T-Cell	0.926154097
Darier Disease	Leukemia-Lymphoma, Adult T-Cell	0.991938718
Lupus Erythematosus, Systemic	Leukemia-Lymphoma, Adult T-Cell	0.985838119
Lipodystrophy, Familial Partial	Leukemia-Lymphoma, Adult T-Cell	0.953905568
Diabetes Mellitus, Type 1	Leukemia-Lymphoma, Adult T-Cell	0.956415353
Hypercholesterolemia	Leukemia-Lymphoma, Adult T-Cell	0.960968842
Puberty, Precocious	Leukemia-Lymphoma, Adult T-Cell	0.967745993
Hashimoto Disease	Leukemia-Lymphoma, Adult T-Cell	0.92283897
Common Variable Immunodeficiency	Leukemia-Lymphoma, Adult T-Cell	0.987698419
Hyperbilirubinemia	Leukemia-Lymphoma, Adult T-Cell	0.990955156
Hidradenitis Suppurativa	Lymphangioleiomyomatosis	0.692572201
Burkitt Lymphoma	Lymphangioleiomyomatosis	0.941451359
Sarcoma, Kaposi	Lymphangioleiomyomatosis	0.941451359
Basal Cell Nevus Syndrome	Lymphangioleiomyomatosis	0.68257181
Hamartoma Syndrome, Multiple	Lymphangioleiomyomatosis	0.902334155
Pallister-Hall Syndrome	Lymphangioleiomyomatosis	0.997480577
Leukemia-Lymphoma, Adult T-Cell	Lymphangioleiomyomatosis	0.942070247
Hodgkin Disease	Lymphangioleiomyomatosis	0.846446249
Glioma	Lymphangioleiomyomatosis	0.90048789
Adenomatous Polyposis Coli	Lymphangioleiomyomatosis	0.656108941
Carcinoma, Hepatocellular	Lymphangioleiomyomatosis	0.931594753
Carcinoma, Renal Cell	Lymphangioleiomyomatosis	0.948687263
Pilomatrixoma	Lymphangioleiomyomatosis	0.582007822
Pituitary Neoplasms	Lymphangioleiomyomatosis	0.878360313
Thyroid Neoplasms	Lymphangioleiomyomatosis	0.928601743
Nasopharyngeal Neoplasms	Lymphangioleiomyomatosis	0.941451359
Papilloma, Choroid Plexus	Lymphangioleiomyomatosis	0.313869437
Carcinoma, Non-Small-Cell Lung	Lymphangioleiomyomatosis	0.953669233
Small Cell Lung Carcinoma	Lymphangioleiomyomatosis	0.962425561
Uterine Cervical Neoplasms	Lymphangioleiomyomatosis	0.941451359
Penile Neoplasms	Lymphangioleiomyomatosis	0.941451359
Prostatic Neoplasms	Lymphangioleiomyomatosis	0.859005899
Urinary Bladder Neoplasms	Lymphangioleiomyomatosis	0.955931814
Li-Fraumeni Syndrome	Lymphangioleiomyomatosis	0.617589923
Peutz-Jeghers Syndrome	Lymphangioleiomyomatosis	0.964685977
Focal Dermal Hypoplasia	Lymphangioleiomyomatosis	0.998074481
Craniosynostoses	Lymphangioleiomyomatosis	0.986487306
Distal Myopathies	Lymphangioleiomyomatosis	0.946232347
Myopathies, Nemaline	Lymphangioleiomyomatosis	0.99614454
Myopathy, Central Core	Lymphangioleiomyomatosis	0.860286828
Hypokalemic Periodic Paralysis	Lymphangioleiomyomatosis	0.901655759
Donohue Syndrome	Lymphangioleiomyomatosis	0.871046041
Holoprosencephaly	Lymphangioleiomyomatosis	0.997480577
Loeys-Dietz Syndrome	Lymphangioleiomyomatosis	0.926412305
Noonan Syndrome	Lymphangioleiomyomatosis	0.989722511
Gallbladder Diseases	Lymphangioleiomyomatosis	0.990255528
Inflammatory Bowel Diseases	Lymphangioleiomyomatosis	0.9136123
Crohn Disease	Lymphangioleiomyomatosis	0.990295296
Pulmonary Alveolar Proteinosis	Lymphangioleiomyomatosis	0.9136123
Wolfram Syndrome	Lymphangioleiomyomatosis	0.99107085
Hereditary Sensory and Autonomic Neuropathies	Lymphangioleiomyomatosis	0.630443257
Huntington Disease	Lymphangioleiomyomatosis	0.97161096
Parkinson Disease	Lymphangioleiomyomatosis	0.97850492
Oculocerebrorenal Syndrome	Lymphangioleiomyomatosis	0.998024995
Spinocerebellar Degenerations	Lymphangioleiomyomatosis	0.99107085
Frontotemporal Lobar Degeneration	Lymphangioleiomyomatosis	0.618196
Seizures, Febrile	Lymphangioleiomyomatosis	0.981530078
Prion Diseases	Lymphangioleiomyomatosis	0.982762916
Dystonic Disorders	Lymphangioleiomyomatosis	0.952582949
Amyotrophic Lateral Sclerosis	Lymphangioleiomyomatosis	0.998778062
Acrocallosal Syndrome	Lymphangioleiomyomatosis	0.997480577
Aicardi Syndrome	Lymphangioleiomyomatosis	0.983146419
Schizencephaly	Lymphangioleiomyomatosis	0.997480577
von Hippel-Lindau Disease	Lymphangioleiomyomatosis	0.685605635
Albinism, Ocular	Lymphangioleiomyomatosis	0.995618769
Albinism, Oculocutaneous	Lymphangioleiomyomatosis	0.995618769
Cataract	Lymphangioleiomyomatosis	0.928268361
Macular Degeneration	Lymphangioleiomyomatosis	0.988303253
Dent Disease	Lymphangioleiomyomatosis	0.998024995
Vesico-Ureteral Reflux	Lymphangioleiomyomatosis	0.998074481
Hypoplastic Left Heart Syndrome	Lymphangioleiomyomatosis	0.965744235
Brugada Syndrome	Lymphangioleiomyomatosis	0.915938911
Fanconi Anemia	Lymphangioleiomyomatosis	0.965447947
Granulomatous Disease, Chronic	Lymphangioleiomyomatosis	0.975234478
Autoimmune Lymphoproliferative Syndrome	Lymphangioleiomyomatosis	0.991933173
Sarcoidosis	Lymphangioleiomyomatosis	0.990295296
Beckwith-Wiedemann Syndrome	Lymphangioleiomyomatosis	0.982261449
Bloom Syndrome	Lymphangioleiomyomatosis	0.965447947
Incontinentia Pigmenti	Lymphangioleiomyomatosis	0.789566736
Piebaldism	Lymphangioleiomyomatosis	0.953578751
Familial Mediterranean Fever	Lymphangioleiomyomatosis	0.990295296
Hyperlipoproteinemia Type II	Lymphangioleiomyomatosis	0.912568129
Darier Disease	Lymphangioleiomyomatosis	0.935962102
Vitiligo	Lymphangioleiomyomatosis	0.990295296
Diabetes Mellitus, Type 1	Lymphangioleiomyomatosis	0.834421639
Puberty, Precocious	Lymphangioleiomyomatosis	0.935008962
Hyperbilirubinemia	Lymphangioleiomyomatosis	0.990255528
Hidradenitis Suppurativa	Hodgkin Disease	0.844732276
Pallister-Hall Syndrome	Hodgkin Disease	0.994544474
Pilomatrixoma	Hodgkin Disease	0.056215399
Papilloma, Choroid Plexus	Hodgkin Disease	0.124656291
Carcinoma, Non-Small-Cell Lung	Hodgkin Disease	0.88322669
Endometrial Neoplasms	Hodgkin Disease	0.992923416
Cockayne Syndrome	Hodgkin Disease	0.98971403
Camurati-Engelmann Syndrome	Hodgkin Disease	0.935640313
Kearns-Sayre Syndrome	Hodgkin Disease	0.925764497
Distal Myopathies	Hodgkin Disease	0.79805864
Myopathies, Structural, Congenital	Hodgkin Disease	0.993470351
Myopathies, Nemaline	Hodgkin Disease	0.921668656
Donohue Syndrome	Hodgkin Disease	0.873810291
Holoprosencephaly	Hodgkin Disease	0.994544474
Porencephaly	Hodgkin Disease	0.929750552
Gallbladder Diseases	Hodgkin Disease	0.990255528
Pulmonary Alveolar Proteinosis	Hodgkin Disease	0.955220188
Hereditary Sensory and Autonomic Neuropathies	Hodgkin Disease	0.792605362
Parkinson Disease	Hodgkin Disease	0.97850492
Cerebral Palsy	Hodgkin Disease	0.988326699
Moyamoya Disease	Hodgkin Disease	0.955918537
Seizures, Febrile	Hodgkin Disease	0.975851337
Prion Diseases	Hodgkin Disease	0.990920812
Dystonic Disorders	Hodgkin Disease	0.908624639
Acrocallosal Syndrome	Hodgkin Disease	0.994544474
Aicardi Syndrome	Hodgkin Disease	0.944774363
Schizencephaly	Hodgkin Disease	0.994544474
Myasthenic Syndromes, Congenital	Hodgkin Disease	0.973986855
Albinism, Ocular	Hodgkin Disease	0.989503986
Albinism, Oculocutaneous	Hodgkin Disease	0.989503986
Cataract	Hodgkin Disease	0.92928919
Hypoplastic Left Heart Syndrome	Hodgkin Disease	0.958925742
Atrial Fibrillation	Hodgkin Disease	0.955918537
Hypertension	Hodgkin Disease	0.935640313
Thrombasthenia	Hodgkin Disease	0.929750552
Agammaglobulinemia	Hodgkin Disease	0.985449969
Beckwith-Wiedemann Syndrome	Hodgkin Disease	0.82397778
Epidermolysis Bullosa, Junctional	Hodgkin Disease	0.984671098
Piebaldism	Hodgkin Disease	0.856262475
Common Variable Immunodeficiency	Hodgkin Disease	0.985449969
Hyperbilirubinemia	Hodgkin Disease	0.990255528
Hidradenitis Suppurativa	Glioma	0.808560952
Basal Cell Nevus Syndrome	Glioma	0.622567982
Leukemia-Lymphoma, Adult T-Cell	Glioma	0.865750712
Hodgkin Disease	Glioma	0.733495019
Adenomatous Polyposis Coli	Glioma	0.657300981
Carcinoma, Renal Cell	Glioma	0.864284472
Pilomatrixoma	Glioma	0.580909752
Pituitary Neoplasms	Glioma	0.729294647
Thyroid Neoplasms	Glioma	0.823104889
Papilloma, Choroid Plexus	Glioma	0.253312268
Prostatic Neoplasms	Glioma	0.874660752
Li-Fraumeni Syndrome	Glioma	0.47346403
Distal Myopathies	Glioma	0.95933563
Myopathies, Structural, Congenital	Glioma	0.988150356
Myopathy, Central Core	Glioma	0.869631894
Hypokalemic Periodic Paralysis	Glioma	0.861904184
Loeys-Dietz Syndrome	Glioma	0.96211161
Noonan Syndrome	Glioma	0.956322083
Hereditary Sensory and Autonomic Neuropathies	Glioma	0.739505305
Frontotemporal Lobar Degeneration	Glioma	0.752536124
von Hippel-Lindau Disease	Glioma	0.671727008
Coffin-Lowry Syndrome	Glioma	0.956668479
Brugada Syndrome	Glioma	0.866041108
Beckwith-Wiedemann Syndrome	Glioma	0.866203539
Incontinentia Pigmenti	Glioma	0.911531621
Darier Disease	Glioma	0.920825245
Puberty, Precocious	Glioma	0.924949063
Hidradenitis Suppurativa	Melanoma	0.893369819
Burkitt Lymphoma	Melanoma	0.941081619
Sarcoma, Kaposi	Melanoma	0.941081619
Basal Cell Nevus Syndrome	Melanoma	0.686096942
Hamartoma Syndrome, Multiple	Melanoma	0.905764506
Tuberous Sclerosis	Melanoma	0.998840685
Leukemia-Lymphoma, Adult T-Cell	Melanoma	0.8987365
Lymphangioleiomyomatosis	Melanoma	0.998840685
Hodgkin Disease	Melanoma	0.854080433
Glioma	Melanoma	0.864006291
Adenomatous Polyposis Coli	Melanoma	0.703651066
Carcinoma, Hepatocellular	Melanoma	0.931225012
Carcinoma, Renal Cell	Melanoma	0.942032634
Pilomatrixoma	Melanoma	0.678751044
Pituitary Neoplasms	Melanoma	0.752524606
Thyroid Neoplasms	Melanoma	0.90602264
Nasopharyngeal Neoplasms	Melanoma	0.941081619
Papilloma, Choroid Plexus	Melanoma	0.334099549
Small Cell Lung Carcinoma	Melanoma	0.946228118
Uterine Cervical Neoplasms	Melanoma	0.941081619
Penile Neoplasms	Melanoma	0.941081619
Prostatic Neoplasms	Melanoma	0.945188963
Urinary Bladder Neoplasms	Melanoma	0.951054539
Li-Fraumeni Syndrome	Melanoma	0.498206745
Peutz-Jeghers Syndrome	Melanoma	0.986528363
Craniosynostoses	Melanoma	0.963362446
Pycnodysostosis	Melanoma	0.991464017
Distal Myopathies	Melanoma	0.95933563
Myopathies, Structural, Congenital	Melanoma	0.899802822
Myopathy, Central Core	Melanoma	0.980389493
Hypokalemic Periodic Paralysis	Melanoma	0.899924011
Donohue Syndrome	Melanoma	0.975200421
Loeys-Dietz Syndrome	Melanoma	0.835870106
Porencephaly	Melanoma	0.994446021
Noonan Syndrome	Melanoma	0.93347234
Inflammatory Bowel Diseases	Melanoma	0.974371936
Pulmonary Alveolar Proteinosis	Melanoma	0.974371936
Hereditary Sensory and Autonomic Neuropathies	Melanoma	0.691802348
Cerebral Amyloid Angiopathy	Melanoma	0.979130747
Frontotemporal Lobar Degeneration	Melanoma	0.708033719
Hyperprolactinemia	Melanoma	0.991360206
von Hippel-Lindau Disease	Melanoma	0.706195863
Coffin-Lowry Syndrome	Melanoma	0.933818736
Myasthenic Syndromes, Congenital	Melanoma	0.987660309
Cataract	Melanoma	0.877265911
Brugada Syndrome	Melanoma	0.9014459
Thrombasthenia	Melanoma	0.994446021
Autoimmune Lymphoproliferative Syndrome	Melanoma	0.973156606
Beckwith-Wiedemann Syndrome	Melanoma	0.866203539
Incontinentia Pigmenti	Melanoma	0.891948467
Glycogen Storage Disease	Melanoma	0.996406567
Hyperlipoproteinemia Type II	Melanoma	0.895612785
Lipodystrophy, Familial Partial	Melanoma	0.996435523
Diabetes Mellitus, Type 1	Melanoma	0.973683314
Diabetes Mellitus, Type 2	Melanoma	0.92932814
Hypercholesterolemia	Melanoma	0.895612785
Puberty, Precocious	Melanoma	0.988925063
Hodgkin Disease	Adenomatous Polyposis Coli	0.351118896
Carcinoma, Hepatocellular	Adenomatous Polyposis Coli	0.712194142
Carcinoma, Renal Cell	Adenomatous Polyposis Coli	0.612460349
Pilomatrixoma	Adenomatous Polyposis Coli	0.725932246
Thyroid Neoplasms	Adenomatous Polyposis Coli	0.542396914
Papilloma, Choroid Plexus	Adenomatous Polyposis Coli	0.621663027
Prostatic Neoplasms	Adenomatous Polyposis Coli	0.512127532
Li-Fraumeni Syndrome	Adenomatous Polyposis Coli	0.807714509
Craniosynostoses	Adenomatous Polyposis Coli	0.829426173
Distal Myopathies	Adenomatous Polyposis Coli	0.874120434
Myopathies, Structural, Congenital	Adenomatous Polyposis Coli	0.84241446
Hypokalemic Periodic Paralysis	Adenomatous Polyposis Coli	0.80933827
Loeys-Dietz Syndrome	Adenomatous Polyposis Coli	0.789024049
Bronchiectasis	Adenomatous Polyposis Coli	0.996097912
Hereditary Sensory and Autonomic Neuropathies	Adenomatous Polyposis Coli	0.60147232
Frontotemporal Lobar Degeneration	Adenomatous Polyposis Coli	0.59213937
Cataract	Adenomatous Polyposis Coli	0.726586578
Bartter Syndrome	Adenomatous Polyposis Coli	0.996097912
Liddle Syndrome	Adenomatous Polyposis Coli	0.996097912
Atypical Hemolytic Uremic Syndrome	Adenomatous Polyposis Coli	0.978572932
Brugada Syndrome	Adenomatous Polyposis Coli	0.768372267
Angioedemas, Hereditary	Adenomatous Polyposis Coli	0.978572932
Afibrinogenemia	Adenomatous Polyposis Coli	0.978572932
Antithrombin III Deficiency	Adenomatous Polyposis Coli	0.978572932
Factor V Deficiency	Adenomatous Polyposis Coli	0.978572932
Factor XI Deficiency	Adenomatous Polyposis Coli	0.978572932
Factor XII Deficiency	Adenomatous Polyposis Coli	0.978572932
Factor XIII Deficiency	Adenomatous Polyposis Coli	0.978572932
Hemophilia A	Adenomatous Polyposis Coli	0.990640181
Hypoprothrombinemias	Adenomatous Polyposis Coli	0.978572932
Hyperlipoproteinemia Type II	Adenomatous Polyposis Coli	0.819936783
Hypercholesterolemia	Adenomatous Polyposis Coli	0.852407494
Hidradenitis Suppurativa	Carcinoma, Hepatocellular	0.844732276
Basal Cell Nevus Syndrome	Carcinoma, Hepatocellular	0.668351128
Pallister-Hall Syndrome	Carcinoma, Hepatocellular	0.991350263
Hodgkin Disease	Carcinoma, Hepatocellular	0.75276379
Glioma	Carcinoma, Hepatocellular	0.897012041
Carcinoma, Renal Cell	Carcinoma, Hepatocellular	0.77375272
Pilomatrixoma	Carcinoma, Hepatocellular	0.305654484
Pituitary Neoplasms	Carcinoma, Hepatocellular	0.603741115
Thyroid Neoplasms	Carcinoma, Hepatocellular	0.759819427
Papilloma, Choroid Plexus	Carcinoma, Hepatocellular	0.304921523
Carcinoma, Non-Small-Cell Lung	Carcinoma, Hepatocellular	0.94888273
Prostatic Neoplasms	Carcinoma, Hepatocellular	0.693423665
Urinary Bladder Neoplasms	Carcinoma, Hepatocellular	0.936749215
Li-Fraumeni Syndrome	Carcinoma, Hepatocellular	0.494616957
Cockayne Syndrome	Carcinoma, Hepatocellular	0.987791161
Focal Dermal Hypoplasia	Carcinoma, Hepatocellular	0.983622625
Craniosynostoses	Carcinoma, Hepatocellular	0.848576646
Camurati-Engelmann Syndrome	Carcinoma, Hepatocellular	0.953050862
Kearns-Sayre Syndrome	Carcinoma, Hepatocellular	0.925764497
Distal Myopathies	Carcinoma, Hepatocellular	0.79805864
Myopathies, Structural, Congenital	Carcinoma, Hepatocellular	0.997660387
Myopathies, Nemaline	Carcinoma, Hepatocellular	0.922430323
Myopathy, Central Core	Carcinoma, Hepatocellular	0.989344192
Hypokalemic Periodic Paralysis	Carcinoma, Hepatocellular	0.773852068
Donohue Syndrome	Carcinoma, Hepatocellular	0.873810291
Holoprosencephaly	Carcinoma, Hepatocellular	0.991350263
Loeys-Dietz Syndrome	Carcinoma, Hepatocellular	0.879771224
Porencephaly	Carcinoma, Hepatocellular	0.951259155
Noonan Syndrome	Carcinoma, Hepatocellular	0.931435016
Gallbladder Diseases	Carcinoma, Hepatocellular	0.990255528
Inflammatory Bowel Diseases	Carcinoma, Hepatocellular	0.981746795
Pulmonary Alveolar Proteinosis	Carcinoma, Hepatocellular	0.968059947
Hereditary Sensory and Autonomic Neuropathies	Carcinoma, Hepatocellular	0.746455794
Huntington Disease	Carcinoma, Hepatocellular	0.983622625
Parkinson Disease	Carcinoma, Hepatocellular	0.97850492
Cerebral Palsy	Carcinoma, Hepatocellular	0.988326699
Moyamoya Disease	Carcinoma, Hepatocellular	0.955918537
Frontotemporal Lobar Degeneration	Carcinoma, Hepatocellular	0.768051679
Seizures, Febrile	Carcinoma, Hepatocellular	0.975851337
Prion Diseases	Carcinoma, Hepatocellular	0.990920812
Dystonic Disorders	Carcinoma, Hepatocellular	0.908624639
Amyotrophic Lateral Sclerosis	Carcinoma, Hepatocellular	0.998778062
Acrocallosal Syndrome	Carcinoma, Hepatocellular	0.991350263
Aicardi Syndrome	Carcinoma, Hepatocellular	0.944774363
Schizencephaly	Carcinoma, Hepatocellular	0.991350263
von Hippel-Lindau Disease	Carcinoma, Hepatocellular	0.683595014
Coffin-Lowry Syndrome	Carcinoma, Hepatocellular	0.926586955
Myasthenic Syndromes, Congenital	Carcinoma, Hepatocellular	0.973986855
Albinism, Ocular	Carcinoma, Hepatocellular	0.989503986
Albinism, Oculocutaneous	Carcinoma, Hepatocellular	0.989503986
Cataract	Carcinoma, Hepatocellular	0.940302605
Macular Degeneration	Carcinoma, Hepatocellular	0.961328778
46, XY Disorders of Sex Development	Carcinoma, Hepatocellular	0.995033336
Atypical Hemolytic Uremic Syndrome	Carcinoma, Hepatocellular	0.975968698
Vesico-Ureteral Reflux	Carcinoma, Hepatocellular	0.983622625
Hypoplastic Left Heart Syndrome	Carcinoma, Hepatocellular	0.958925742
Atrial Fibrillation	Carcinoma, Hepatocellular	0.955918537
Brugada Syndrome	Carcinoma, Hepatocellular	0.785281623
Angioedemas, Hereditary	Carcinoma, Hepatocellular	0.975968698
Hypertension	Carcinoma, Hepatocellular	0.953050862
Afibrinogenemia	Carcinoma, Hepatocellular	0.975968698
Antithrombin III Deficiency	Carcinoma, Hepatocellular	0.975968698
Factor V Deficiency	Carcinoma, Hepatocellular	0.975968698
Factor XI Deficiency	Carcinoma, Hepatocellular	0.975968698
Factor XII Deficiency	Carcinoma, Hepatocellular	0.975968698
Factor XIII Deficiency	Carcinoma, Hepatocellular	0.975968698
Hemophilia A	Carcinoma, Hepatocellular	0.977601823
Hypoprothrombinemias	Carcinoma, Hepatocellular	0.975968698
Thrombasthenia	Carcinoma, Hepatocellular	0.951259155
Agammaglobulinemia	Carcinoma, Hepatocellular	0.985449969
Autoimmune Lymphoproliferative Syndrome	Carcinoma, Hepatocellular	0.994844925
Beckwith-Wiedemann Syndrome	Carcinoma, Hepatocellular	0.846819162
Incontinentia Pigmenti	Carcinoma, Hepatocellular	0.848834726
Piebaldism	Carcinoma, Hepatocellular	0.856262475
Hyperlipoproteinemia Type II	Carcinoma, Hepatocellular	0.972112434
Darier Disease	Carcinoma, Hepatocellular	0.992113621
Lupus Erythematosus, Systemic	Carcinoma, Hepatocellular	0.980132764
Diabetes Mellitus, Type 1	Carcinoma, Hepatocellular	0.947085274
Hypogonadism	Carcinoma, Hepatocellular	0.997888484
Puberty, Precocious	Carcinoma, Hepatocellular	0.953651301
Common Variable Immunodeficiency	Carcinoma, Hepatocellular	0.985449969
Hyperbilirubinemia	Carcinoma, Hepatocellular	0.990255528
Hidradenitis Suppurativa	Carcinoma, Renal Cell	0.804404449
Basal Cell Nevus Syndrome	Carcinoma, Renal Cell	0.551982613
Hodgkin Disease	Carcinoma, Renal Cell	0.876779759
Pilomatrixoma	Carcinoma, Renal Cell	0.45533396
Pituitary Neoplasms	Carcinoma, Renal Cell	0.984571183
Thyroid Neoplasms	Carcinoma, Renal Cell	0.976227311
Papilloma, Choroid Plexus	Carcinoma, Renal Cell	0.344321967
Prostatic Neoplasms	Carcinoma, Renal Cell	0.960337045
Li-Fraumeni Syndrome	Carcinoma, Renal Cell	0.550759606
Peutz-Jeghers Syndrome	Carcinoma, Renal Cell	0.984451461
Camurati-Engelmann Syndrome	Carcinoma, Renal Cell	0.966150298
Distal Myopathies	Carcinoma, Renal Cell	0.940348232
Donohue Syndrome	Carcinoma, Renal Cell	0.990976166
Pulmonary Alveolar Proteinosis	Carcinoma, Renal Cell	0.931274033
Hereditary Sensory and Autonomic Neuropathies	Carcinoma, Renal Cell	0.710123096
Moyamoya Disease	Carcinoma, Renal Cell	0.994508251
Cerebral Amyloid Angiopathy	Carcinoma, Renal Cell	0.979130747
Frontotemporal Lobar Degeneration	Carcinoma, Renal Cell	0.727757004
von Hippel-Lindau Disease	Carcinoma, Renal Cell	0.555423995
Myasthenic Syndromes, Congenital	Carcinoma, Renal Cell	0.989562095
Cataract	Carcinoma, Renal Cell	0.920662901
Hypoplastic Left Heart Syndrome	Carcinoma, Renal Cell	0.995404123
Atrial Fibrillation	Carcinoma, Renal Cell	0.994508251
Hypertension	Carcinoma, Renal Cell	0.966150298
Piebaldism	Carcinoma, Renal Cell	0.997114064
Glycogen Storage Disease	Carcinoma, Renal Cell	0.990439232
Lipodystrophy, Familial Partial	Carcinoma, Renal Cell	0.990439232
Hidradenitis Suppurativa	Carcinoma, Basal Cell	0.933764481
Basal Cell Nevus Syndrome	Carcinoma, Basal Cell	0.947304395
Adenomatous Polyposis Coli	Carcinoma, Basal Cell	0.869910738
Pilomatrixoma	Carcinoma, Basal Cell	0.761540112
Thyroid Neoplasms	Carcinoma, Basal Cell	0.982955788
Papilloma, Choroid Plexus	Carcinoma, Basal Cell	0.842805964
Li-Fraumeni Syndrome	Carcinoma, Basal Cell	0.851231362
Hajdu-Cheney Syndrome	Carcinoma, Basal Cell	0.987832792
Focal Dermal Hypoplasia	Carcinoma, Basal Cell	0.948932061
Craniosynostoses	Carcinoma, Basal Cell	0.946553149
Donohue Syndrome	Carcinoma, Basal Cell	0.947828119
Alagille Syndrome	Carcinoma, Basal Cell	0.987832792
Frontotemporal Lobar Degeneration	Carcinoma, Basal Cell	0.942414731
von Hippel-Lindau Disease	Carcinoma, Basal Cell	0.947655863
46, XY Disorders of Sex Development	Carcinoma, Basal Cell	0.948932061
Vesico-Ureteral Reflux	Carcinoma, Basal Cell	0.948932061
Tetralogy of Fallot	Carcinoma, Basal Cell	0.987832792
Brugada Syndrome	Carcinoma, Basal Cell	0.93946024
Piebaldism	Carcinoma, Basal Cell	0.953330252
Diabetes Mellitus, Type 2	Carcinoma, Basal Cell	0.914848222
Papilloma, Choroid Plexus	Pilomatrixoma	0.542764528
Hereditary Sensory and Autonomic Neuropathies	Pilomatrixoma	0.432191452
Frontotemporal Lobar Degeneration	Pilomatrixoma	0.418221289
Hyperlipoproteinemia Type II	Pilomatrixoma	0.763975123
Hypercholesterolemia	Pilomatrixoma	0.797390612
Hidradenitis Suppurativa	Pituitary Neoplasms	0.732681911
Basal Cell Nevus Syndrome	Pituitary Neoplasms	0.354748166
Leukemia-Lymphoma, Adult T-Cell	Pituitary Neoplasms	0.77490263
Hodgkin Disease	Pituitary Neoplasms	0.810478766
Adenomatous Polyposis Coli	Pituitary Neoplasms	0.2464106
Pilomatrixoma	Pituitary Neoplasms	0.192850279
Papilloma, Choroid Plexus	Pituitary Neoplasms	0.100454754
Li-Fraumeni Syndrome	Pituitary Neoplasms	0.361931701
Peutz-Jeghers Syndrome	Pituitary Neoplasms	0.926630314
Camurati-Engelmann Syndrome	Pituitary Neoplasms	0.922734924
Distal Myopathies	Pituitary Neoplasms	0.948996454
Myopathies, Nemaline	Pituitary Neoplasms	0.985929361
Donohue Syndrome	Pituitary Neoplasms	0.867778238
Gallbladder Diseases	Pituitary Neoplasms	0.990255528
Wolfram Syndrome	Pituitary Neoplasms	0.995736743
Hereditary Sensory and Autonomic Neuropathies	Pituitary Neoplasms	0.652222676
Cerebral Palsy	Pituitary Neoplasms	0.988326699
Spinocerebellar Degenerations	Pituitary Neoplasms	0.995736743
Frontotemporal Lobar Degeneration	Pituitary Neoplasms	0.647501269
Seizures, Febrile	Pituitary Neoplasms	0.99308705
Prion Diseases	Pituitary Neoplasms	0.962948052
Dystonic Disorders	Pituitary Neoplasms	0.981580298
Aicardi Syndrome	Pituitary Neoplasms	0.972033684
von Hippel-Lindau Disease	Pituitary Neoplasms	0.386897734
Myasthenic Syndromes, Congenital	Pituitary Neoplasms	0.981058229
Hypoplastic Left Heart Syndrome	Pituitary Neoplasms	0.963395703
Hypertension	Pituitary Neoplasms	0.925091186
Granulomatous Disease, Chronic	Pituitary Neoplasms	0.971497383
Incontinentia Pigmenti	Pituitary Neoplasms	0.696385581
Piebaldism	Pituitary Neoplasms	0.955643231
Hyperbilirubinemia	Pituitary Neoplasms	0.990255528
Hidradenitis Suppurativa	Thyroid Neoplasms	0.967493937
Hodgkin Disease	Thyroid Neoplasms	0.996789116
Pilomatrixoma	Thyroid Neoplasms	0.406898104
Pituitary Neoplasms	Thyroid Neoplasms	0.980582797
Papilloma, Choroid Plexus	Thyroid Neoplasms	0.437060144
Prostatic Neoplasms	Thyroid Neoplasms	0.945482442
Li-Fraumeni Syndrome	Thyroid Neoplasms	0.506388089
Peutz-Jeghers Syndrome	Thyroid Neoplasms	0.97585194
Distal Myopathies	Thyroid Neoplasms	0.95933563
Donohue Syndrome	Thyroid Neoplasms	0.932757164
Cerebral Amyloid Angiopathy	Thyroid Neoplasms	0.979130747
Myasthenic Syndromes, Congenital	Thyroid Neoplasms	0.99403901
Hypoplastic Left Heart Syndrome	Thyroid Neoplasms	0.99280271
Piebaldism	Thyroid Neoplasms	0.944790041
Glycogen Storage Disease	Thyroid Neoplasms	0.996185134
Lipodystrophy, Familial Partial	Thyroid Neoplasms	0.99621409
Hidradenitis Suppurativa	Nasopharyngeal Neoplasms	0.844732276
Basal Cell Nevus Syndrome	Nasopharyngeal Neoplasms	0.673762
Hamartoma Syndrome, Multiple	Nasopharyngeal Neoplasms	0.818766556
Pallister-Hall Syndrome	Nasopharyngeal Neoplasms	0.991335245
Hodgkin Disease	Nasopharyngeal Neoplasms	0.812147842
Glioma	Nasopharyngeal Neoplasms	0.8495968
Adenomatous Polyposis Coli	Nasopharyngeal Neoplasms	0.724197642
Carcinoma, Hepatocellular	Nasopharyngeal Neoplasms	0.987481938
Carcinoma, Renal Cell	Nasopharyngeal Neoplasms	0.833136771
Pilomatrixoma	Nasopharyngeal Neoplasms	0.268637117
Pituitary Neoplasms	Nasopharyngeal Neoplasms	0.663125166
Thyroid Neoplasms	Nasopharyngeal Neoplasms	0.819203478
Papilloma, Choroid Plexus	Nasopharyngeal Neoplasms	0.322645735
Carcinoma, Non-Small-Cell Lung	Nasopharyngeal Neoplasms	0.92731543
Small Cell Lung Carcinoma	Nasopharyngeal Neoplasms	0.986912933
Endometrial Neoplasms	Nasopharyngeal Neoplasms	0.996693749
Prostatic Neoplasms	Nasopharyngeal Neoplasms	0.726365877
Urinary Bladder Neoplasms	Nasopharyngeal Neoplasms	0.921954307
Li-Fraumeni Syndrome	Nasopharyngeal Neoplasms	0.509000988
Cockayne Syndrome	Nasopharyngeal Neoplasms	0.987791161
Focal Dermal Hypoplasia	Nasopharyngeal Neoplasms	0.983511659
Craniosynostoses	Nasopharyngeal Neoplasms	0.849006667
Camurati-Engelmann Syndrome	Nasopharyngeal Neoplasms	0.953050862
Kearns-Sayre Syndrome	Nasopharyngeal Neoplasms	0.925764497
Distal Myopathies	Nasopharyngeal Neoplasms	0.79805864
Myopathies, Structural, Congenital	Nasopharyngeal Neoplasms	0.993470351
Myopathies, Nemaline	Nasopharyngeal Neoplasms	0.922430323
Myopathy, Central Core	Nasopharyngeal Neoplasms	0.989344192
Hypokalemic Periodic Paralysis	Nasopharyngeal Neoplasms	0.774282089
Donohue Syndrome	Nasopharyngeal Neoplasms	0.873810291
Holoprosencephaly	Nasopharyngeal Neoplasms	0.991335245
Loeys-Dietz Syndrome	Nasopharyngeal Neoplasms	0.880201246
Porencephaly	Nasopharyngeal Neoplasms	0.908830916
Noonan Syndrome	Nasopharyngeal Neoplasms	0.931865037
Gallbladder Diseases	Nasopharyngeal Neoplasms	0.990255528
Inflammatory Bowel Diseases	Nasopharyngeal Neoplasms	0.985299019
Pulmonary Alveolar Proteinosis	Nasopharyngeal Neoplasms	0.971612173
Hereditary Sensory and Autonomic Neuropathies	Nasopharyngeal Neoplasms	0.785422192
Huntington Disease	Nasopharyngeal Neoplasms	0.983511659
Parkinson Disease	Nasopharyngeal Neoplasms	0.97850492
Cerebral Palsy	Nasopharyngeal Neoplasms	0.988326699
Moyamoya Disease	Nasopharyngeal Neoplasms	0.955918537
Frontotemporal Lobar Degeneration	Nasopharyngeal Neoplasms	0.807018077
Seizures, Febrile	Nasopharyngeal Neoplasms	0.975851337
Prion Diseases	Nasopharyngeal Neoplasms	0.990920812
Dystonic Disorders	Nasopharyngeal Neoplasms	0.908624639
Amyotrophic Lateral Sclerosis	Nasopharyngeal Neoplasms	0.998778062
Acrocallosal Syndrome	Nasopharyngeal Neoplasms	0.991335245
Aicardi Syndrome	Nasopharyngeal Neoplasms	0.944774363
Schizencephaly	Nasopharyngeal Neoplasms	0.991335245
von Hippel-Lindau Disease	Nasopharyngeal Neoplasms	0.689005887
Coffin-Lowry Syndrome	Nasopharyngeal Neoplasms	0.927016976
Myasthenic Syndromes, Congenital	Nasopharyngeal Neoplasms	0.973986855
Albinism, Ocular	Nasopharyngeal Neoplasms	0.989503986
Albinism, Oculocutaneous	Nasopharyngeal Neoplasms	0.989503986
Cataract	Nasopharyngeal Neoplasms	0.940302605
Macular Degeneration	Nasopharyngeal Neoplasms	0.961328778
46, XY Disorders of Sex Development	Nasopharyngeal Neoplasms	0.99492237
Atypical Hemolytic Uremic Syndrome	Nasopharyngeal Neoplasms	0.975968698
Vesico-Ureteral Reflux	Nasopharyngeal Neoplasms	0.983511659
Hypoplastic Left Heart Syndrome	Nasopharyngeal Neoplasms	0.958925742
Atrial Fibrillation	Nasopharyngeal Neoplasms	0.955918537
Brugada Syndrome	Nasopharyngeal Neoplasms	0.785711644
Angioedemas, Hereditary	Nasopharyngeal Neoplasms	0.975968698
Hypertension	Nasopharyngeal Neoplasms	0.953050862
Afibrinogenemia	Nasopharyngeal Neoplasms	0.975968698
Antithrombin III Deficiency	Nasopharyngeal Neoplasms	0.975968698
Factor V Deficiency	Nasopharyngeal Neoplasms	0.975968698
Factor XI Deficiency	Nasopharyngeal Neoplasms	0.975968698
Factor XII Deficiency	Nasopharyngeal Neoplasms	0.975968698
Factor XIII Deficiency	Nasopharyngeal Neoplasms	0.975968698
Hemophilia A	Nasopharyngeal Neoplasms	0.977601823
Hypoprothrombinemias	Nasopharyngeal Neoplasms	0.975968698
Thrombasthenia	Nasopharyngeal Neoplasms	0.908830916
Agammaglobulinemia	Nasopharyngeal Neoplasms	0.985449969
Autoimmune Lymphoproliferative Syndrome	Nasopharyngeal Neoplasms	0.994844925
Beckwith-Wiedemann Syndrome	Nasopharyngeal Neoplasms	0.846819162
Incontinentia Pigmenti	Nasopharyngeal Neoplasms	0.849658942
Epidermolysis Bullosa, Junctional	Nasopharyngeal Neoplasms	0.957346479
Piebaldism	Nasopharyngeal Neoplasms	0.856262475
Hyperlipoproteinemia Type II	Nasopharyngeal Neoplasms	0.972112434
Darier Disease	Nasopharyngeal Neoplasms	0.992113621
Lupus Erythematosus, Systemic	Nasopharyngeal Neoplasms	0.980132764
Diabetes Mellitus, Type 1	Nasopharyngeal Neoplasms	0.950637499
Hypogonadism	Nasopharyngeal Neoplasms	0.977099165
Puberty, Precocious	Nasopharyngeal Neoplasms	0.95812126
Common Variable Immunodeficiency	Nasopharyngeal Neoplasms	0.985449969
Hyperbilirubinemia	Nasopharyngeal Neoplasms	0.990255528
Fanconi Anemia	Papilloma, Choroid Plexus	0.994335625
Bloom Syndrome	Papilloma, Choroid Plexus	0.994335625
Hidradenitis Suppurativa	Carcinoma, Non-Small-Cell Lung	0.819672799
Basal Cell Nevus Syndrome	Carcinoma, Non-Small-Cell Lung	0.63945703
Glioma	Carcinoma, Non-Small-Cell Lung	0.894014266
Melanoma	Carcinoma, Non-Small-Cell Lung	0.977778198
Adenomatous Polyposis Coli	Carcinoma, Non-Small-Cell Lung	0.606225618
Carcinoma, Renal Cell	Carcinoma, Non-Small-Cell Lung	0.9342196
Pilomatrixoma	Carcinoma, Non-Small-Cell Lung	0.597377247
Pituitary Neoplasms	Carcinoma, Non-Small-Cell Lung	0.75326494
Thyroid Neoplasms	Carcinoma, Non-Small-Cell Lung	0.893040017
Papilloma, Choroid Plexus	Carcinoma, Non-Small-Cell Lung	0.232865353
Small Cell Lung Carcinoma	Carcinoma, Non-Small-Cell Lung	0.943843764
Prostatic Neoplasms	Carcinoma, Non-Small-Cell Lung	0.955115089
Urinary Bladder Neoplasms	Carcinoma, Non-Small-Cell Lung	0.966236865
Li-Fraumeni Syndrome	Carcinoma, Non-Small-Cell Lung	0.405467424
Peutz-Jeghers Syndrome	Carcinoma, Non-Small-Cell Lung	0.982972498
Distal Myopathies	Carcinoma, Non-Small-Cell Lung	0.95933563
Myopathy, Central Core	Carcinoma, Non-Small-Cell Lung	0.885319335
Hypokalemic Periodic Paralysis	Carcinoma, Non-Small-Cell Lung	0.899733802
Loeys-Dietz Syndrome	Carcinoma, Non-Small-Cell Lung	0.968945621
Porencephaly	Carcinoma, Non-Small-Cell Lung	0.997292246
Noonan Syndrome	Carcinoma, Non-Small-Cell Lung	0.963156094
Inflammatory Bowel Diseases	Carcinoma, Non-Small-Cell Lung	0.970819711
Pulmonary Alveolar Proteinosis	Carcinoma, Non-Small-Cell Lung	0.970819711
Hereditary Sensory and Autonomic Neuropathies	Carcinoma, Non-Small-Cell Lung	0.793193399
Alzheimer Disease	Carcinoma, Non-Small-Cell Lung	0.978236098
Frontotemporal Lobar Degeneration	Carcinoma, Non-Small-Cell Lung	0.787368527
Amyotrophic Lateral Sclerosis	Carcinoma, Non-Small-Cell Lung	0.979822834
von Hippel-Lindau Disease	Carcinoma, Non-Small-Cell Lung	0.667371416
Coffin-Lowry Syndrome	Carcinoma, Non-Small-Cell Lung	0.963502489
Myasthenic Syndromes, Congenital	Carcinoma, Non-Small-Cell Lung	0.992829898
Cataract	Carcinoma, Non-Small-Cell Lung	0.980657671
Primary Ovarian Insufficiency	Carcinoma, Non-Small-Cell Lung	0.98149914
Hypoplastic Left Heart Syndrome	Carcinoma, Non-Small-Cell Lung	0.958191342
Brugada Syndrome	Carcinoma, Non-Small-Cell Lung	0.903870727
Thrombasthenia	Carcinoma, Non-Small-Cell Lung	0.997292246
Autoimmune Lymphoproliferative Syndrome	Carcinoma, Non-Small-Cell Lung	0.987146606
Beckwith-Wiedemann Syndrome	Carcinoma, Non-Small-Cell Lung	0.842358951
Incontinentia Pigmenti	Carcinoma, Non-Small-Cell Lung	0.922648515
Hyperlipoproteinemia Type I	Carcinoma, Non-Small-Cell Lung	0.980295007
Hyperlipoproteinemia Type V	Carcinoma, Non-Small-Cell Lung	0.980295007
Hypoalphalipoproteinemias	Carcinoma, Non-Small-Cell Lung	0.980295007
Xanthomatosis, Cerebrotendinous	Carcinoma, Non-Small-Cell Lung	0.980295007
Darier Disease	Carcinoma, Non-Small-Cell Lung	0.952032398
Diabetes Mellitus, Type 1	Carcinoma, Non-Small-Cell Lung	0.963462473
Diabetes Mellitus, Type 2	Carcinoma, Non-Small-Cell Lung	0.931649096
Puberty, Precocious	Carcinoma, Non-Small-Cell Lung	0.956156217
Hidradenitis Suppurativa	Small Cell Lung Carcinoma	0.907506794
Basal Cell Nevus Syndrome	Small Cell Lung Carcinoma	0.592837945
Hamartoma Syndrome, Multiple	Small Cell Lung Carcinoma	0.969461186
Hodgkin Disease	Small Cell Lung Carcinoma	0.870509979
Glioma	Small Cell Lung Carcinoma	0.889392672
Adenomatous Polyposis Coli	Small Cell Lung Carcinoma	0.533368969
Carcinoma, Hepatocellular	Small Cell Lung Carcinoma	0.992502178
Carcinoma, Renal Cell	Small Cell Lung Carcinoma	0.869016911
Pilomatrixoma	Small Cell Lung Carcinoma	0.538712138
Pituitary Neoplasms	Small Cell Lung Carcinoma	0.807222525
Thyroid Neoplasms	Small Cell Lung Carcinoma	0.855072196
Papilloma, Choroid Plexus	Small Cell Lung Carcinoma	0.342539924
Prostatic Neoplasms	Small Cell Lung Carcinoma	0.890168124
Urinary Bladder Neoplasms	Small Cell Lung Carcinoma	0.9414449
Li-Fraumeni Syndrome	Small Cell Lung Carcinoma	0.5033581
Porencephaly	Small Cell Lung Carcinoma	0.994147866
Inflammatory Bowel Diseases	Small Cell Lung Carcinoma	0.984506558
Pulmonary Alveolar Proteinosis	Small Cell Lung Carcinoma	0.970819711
Hereditary Sensory and Autonomic Neuropathies	Small Cell Lung Carcinoma	0.824087734
Alzheimer Disease	Small Cell Lung Carcinoma	0.973323889
Frontotemporal Lobar Degeneration	Small Cell Lung Carcinoma	0.826116846
Hyperprolactinemia	Small Cell Lung Carcinoma	0.9531304
Dystonic Disorders	Small Cell Lung Carcinoma	0.986674204
Amyotrophic Lateral Sclerosis	Small Cell Lung Carcinoma	0.981593996
Aicardi Syndrome	Small Cell Lung Carcinoma	0.983146419
von Hippel-Lindau Disease	Small Cell Lung Carcinoma	0.614413823
Myasthenic Syndromes, Congenital	Small Cell Lung Carcinoma	0.986338427
Cataract	Small Cell Lung Carcinoma	0.98799113
Thrombasthenia	Small Cell Lung Carcinoma	0.994147866
Beckwith-Wiedemann Syndrome	Small Cell Lung Carcinoma	0.967459462
Incontinentia Pigmenti	Small Cell Lung Carcinoma	0.879911995
Epidermolysis Bullosa, Junctional	Small Cell Lung Carcinoma	0.994147866
Diabetes Mellitus, Type 1	Small Cell Lung Carcinoma	0.963348294
Hidradenitis Suppurativa	Endometrial Neoplasms	0.869222203
Basal Cell Nevus Syndrome	Endometrial Neoplasms	0.682370985
Hamartoma Syndrome, Multiple	Endometrial Neoplasms	0.898881079
Tuberous Sclerosis	Endometrial Neoplasms	0.974620008
Lymphangioleiomyomatosis	Endometrial Neoplasms	0.974620008
Glioma	Endometrial Neoplasms	0.874079727
Melanoma	Endometrial Neoplasms	0.979110978
Adenomatous Polyposis Coli	Endometrial Neoplasms	0.678089746
Carcinoma, Hepatocellular	Endometrial Neoplasms	0.980101223
Carcinoma, Renal Cell	Endometrial Neoplasms	0.983832024
Carcinoma, Basal Cell	Endometrial Neoplasms	0.988072581
Pilomatrixoma	Endometrial Neoplasms	0.313279435
Pituitary Neoplasms	Endometrial Neoplasms	0.939349631
Thyroid Neoplasms	Endometrial Neoplasms	0.933244783
Papilloma, Choroid Plexus	Endometrial Neoplasms	0.365887793
Carcinoma, Non-Small-Cell Lung	Endometrial Neoplasms	0.95565962
Small Cell Lung Carcinoma	Endometrial Neoplasms	0.981387887
Prostatic Neoplasms	Endometrial Neoplasms	0.986199323
Urinary Bladder Neoplasms	Endometrial Neoplasms	0.925860761
Li-Fraumeni Syndrome	Endometrial Neoplasms	0.518038976
Focal Dermal Hypoplasia	Endometrial Neoplasms	0.989898967
Craniosynostoses	Endometrial Neoplasms	0.809984782
Camurati-Engelmann Syndrome	Endometrial Neoplasms	0.966150298
Pycnodysostosis	Endometrial Neoplasms	0.991464017
Distal Myopathies	Endometrial Neoplasms	0.905185053
Myopathies, Nemaline	Endometrial Neoplasms	0.989603954
Myopathy, Central Core	Endometrial Neoplasms	0.980389493
Hypokalemic Periodic Paralysis	Endometrial Neoplasms	0.901825796
Donohue Syndrome	Endometrial Neoplasms	0.830229466
Loeys-Dietz Syndrome	Endometrial Neoplasms	0.892385757
Porencephaly	Endometrial Neoplasms	0.981135657
Noonan Syndrome	Endometrial Neoplasms	0.935374126
Inflammatory Bowel Diseases	Endometrial Neoplasms	0.971612173
Pulmonary Alveolar Proteinosis	Endometrial Neoplasms	0.971612173
Hereditary Sensory and Autonomic Neuropathies	Endometrial Neoplasms	0.81123864
Cerebral Amyloid Angiopathy	Endometrial Neoplasms	0.979130747
Frontotemporal Lobar Degeneration	Endometrial Neoplasms	0.787624287
Hyperprolactinemia	Endometrial Neoplasms	0.967721713
von Hippel-Lindau Disease	Endometrial Neoplasms	0.70905767
Coffin-Lowry Syndrome	Endometrial Neoplasms	0.935720521
Myasthenic Syndromes, Congenital	Endometrial Neoplasms	0.987660309
Cataract	Endometrial Neoplasms	0.980657671
Macular Degeneration	Endometrial Neoplasms	0.996708564
46, XY Disorders of Sex Development	Endometrial Neoplasms	0.989898967
Vesico-Ureteral Reflux	Endometrial Neoplasms	0.989898967
Primary Ovarian Insufficiency	Endometrial Neoplasms	0.989603954
Brugada Syndrome	Endometrial Neoplasms	0.838633792
Hypertension	Endometrial Neoplasms	0.966150298
Thrombasthenia	Endometrial Neoplasms	0.981135657
Granulomatous Disease, Chronic	Endometrial Neoplasms	0.996812144
Beckwith-Wiedemann Syndrome	Endometrial Neoplasms	0.967666386
Incontinentia Pigmenti	Endometrial Neoplasms	0.898259264
Piebaldism	Endometrial Neoplasms	0.827301672
Amyloidosis, Familial	Endometrial Neoplasms	0.989603954
Glycogen Storage Disease	Endometrial Neoplasms	0.992518272
Lipodystrophy, Familial Partial	Endometrial Neoplasms	0.997899773
Diabetes Mellitus, Type 1	Endometrial Neoplasms	0.947048802
Hypogonadism	Endometrial Neoplasms	0.989603954
Puberty, Precocious	Endometrial Neoplasms	0.987280657
Hidradenitis Suppurativa	Uterine Cervical Neoplasms	0.844732276
Basal Cell Nevus Syndrome	Uterine Cervical Neoplasms	0.673762
Hamartoma Syndrome, Multiple	Uterine Cervical Neoplasms	0.818766556
Pallister-Hall Syndrome	Uterine Cervical Neoplasms	0.991335245
Hodgkin Disease	Uterine Cervical Neoplasms	0.812147842
Glioma	Uterine Cervical Neoplasms	0.8495968
Adenomatous Polyposis Coli	Uterine Cervical Neoplasms	0.724197642
Carcinoma, Hepatocellular	Uterine Cervical Neoplasms	0.987481938
Carcinoma, Renal Cell	Uterine Cervical Neoplasms	0.833136771
Pilomatrixoma	Uterine Cervical Neoplasms	0.268637117
Pituitary Neoplasms	Uterine Cervical Neoplasms	0.663125166
Thyroid Neoplasms	Uterine Cervical Neoplasms	0.819203478
Papilloma, Choroid Plexus	Uterine Cervical Neoplasms	0.322645735
Carcinoma, Non-Small-Cell Lung	Uterine Cervical Neoplasms	0.92731543
Small Cell Lung Carcinoma	Uterine Cervical Neoplasms	0.986912933
Endometrial Neoplasms	Uterine Cervical Neoplasms	0.996693749
Prostatic Neoplasms	Uterine Cervical Neoplasms	0.726365877
Urinary Bladder Neoplasms	Uterine Cervical Neoplasms	0.921954307
Li-Fraumeni Syndrome	Uterine Cervical Neoplasms	0.509000988
Cockayne Syndrome	Uterine Cervical Neoplasms	0.987791161
Focal Dermal Hypoplasia	Uterine Cervical Neoplasms	0.983511659
Craniosynostoses	Uterine Cervical Neoplasms	0.849006667
Camurati-Engelmann Syndrome	Uterine Cervical Neoplasms	0.953050862
Kearns-Sayre Syndrome	Uterine Cervical Neoplasms	0.925764497
Distal Myopathies	Uterine Cervical Neoplasms	0.79805864
Myopathies, Structural, Congenital	Uterine Cervical Neoplasms	0.993470351
Myopathies, Nemaline	Uterine Cervical Neoplasms	0.922430323
Myopathy, Central Core	Uterine Cervical Neoplasms	0.989344192
Hypokalemic Periodic Paralysis	Uterine Cervical Neoplasms	0.774282089
Donohue Syndrome	Uterine Cervical Neoplasms	0.873810291
Holoprosencephaly	Uterine Cervical Neoplasms	0.991335245
Loeys-Dietz Syndrome	Uterine Cervical Neoplasms	0.880201246
Porencephaly	Uterine Cervical Neoplasms	0.908830916
Noonan Syndrome	Uterine Cervical Neoplasms	0.931865037
Gallbladder Diseases	Uterine Cervical Neoplasms	0.990255528
Inflammatory Bowel Diseases	Uterine Cervical Neoplasms	0.985299019
Pulmonary Alveolar Proteinosis	Uterine Cervical Neoplasms	0.971612173
Hereditary Sensory and Autonomic Neuropathies	Uterine Cervical Neoplasms	0.785422192
Huntington Disease	Uterine Cervical Neoplasms	0.983511659
Parkinson Disease	Uterine Cervical Neoplasms	0.97850492
Cerebral Palsy	Uterine Cervical Neoplasms	0.988326699
Moyamoya Disease	Uterine Cervical Neoplasms	0.955918537
Frontotemporal Lobar Degeneration	Uterine Cervical Neoplasms	0.807018077
Seizures, Febrile	Uterine Cervical Neoplasms	0.975851337
Prion Diseases	Uterine Cervical Neoplasms	0.990920812
Dystonic Disorders	Uterine Cervical Neoplasms	0.908624639
Amyotrophic Lateral Sclerosis	Uterine Cervical Neoplasms	0.998778062
Acrocallosal Syndrome	Uterine Cervical Neoplasms	0.991335245
Aicardi Syndrome	Uterine Cervical Neoplasms	0.944774363
Schizencephaly	Uterine Cervical Neoplasms	0.991335245
von Hippel-Lindau Disease	Uterine Cervical Neoplasms	0.689005887
Coffin-Lowry Syndrome	Uterine Cervical Neoplasms	0.927016976
Myasthenic Syndromes, Congenital	Uterine Cervical Neoplasms	0.973986855
Albinism, Ocular	Uterine Cervical Neoplasms	0.989503986
Albinism, Oculocutaneous	Uterine Cervical Neoplasms	0.989503986
Cataract	Uterine Cervical Neoplasms	0.940302605
Macular Degeneration	Uterine Cervical Neoplasms	0.961328778
46, XY Disorders of Sex Development	Uterine Cervical Neoplasms	0.99492237
Atypical Hemolytic Uremic Syndrome	Uterine Cervical Neoplasms	0.975968698
Vesico-Ureteral Reflux	Uterine Cervical Neoplasms	0.983511659
Hypoplastic Left Heart Syndrome	Uterine Cervical Neoplasms	0.958925742
Atrial Fibrillation	Uterine Cervical Neoplasms	0.955918537
Brugada Syndrome	Uterine Cervical Neoplasms	0.785711644
Angioedemas, Hereditary	Uterine Cervical Neoplasms	0.975968698
Hypertension	Uterine Cervical Neoplasms	0.953050862
Afibrinogenemia	Uterine Cervical Neoplasms	0.975968698
Antithrombin III Deficiency	Uterine Cervical Neoplasms	0.975968698
Factor V Deficiency	Uterine Cervical Neoplasms	0.975968698
Factor XI Deficiency	Uterine Cervical Neoplasms	0.975968698
Factor XII Deficiency	Uterine Cervical Neoplasms	0.975968698
Factor XIII Deficiency	Uterine Cervical Neoplasms	0.975968698
Hemophilia A	Uterine Cervical Neoplasms	0.977601823
Hypoprothrombinemias	Uterine Cervical Neoplasms	0.975968698
Thrombasthenia	Uterine Cervical Neoplasms	0.908830916
Agammaglobulinemia	Uterine Cervical Neoplasms	0.985449969
Autoimmune Lymphoproliferative Syndrome	Uterine Cervical Neoplasms	0.994844925
Beckwith-Wiedemann Syndrome	Uterine Cervical Neoplasms	0.846819162
Incontinentia Pigmenti	Uterine Cervical Neoplasms	0.849658942
Epidermolysis Bullosa, Junctional	Uterine Cervical Neoplasms	0.957346479
Piebaldism	Uterine Cervical Neoplasms	0.856262475
Hyperlipoproteinemia Type II	Uterine Cervical Neoplasms	0.972112434
Darier Disease	Uterine Cervical Neoplasms	0.992113621
Lupus Erythematosus, Systemic	Uterine Cervical Neoplasms	0.980132764
Diabetes Mellitus, Type 1	Uterine Cervical Neoplasms	0.950637499
Hypogonadism	Uterine Cervical Neoplasms	0.977099165
Puberty, Precocious	Uterine Cervical Neoplasms	0.95812126
Common Variable Immunodeficiency	Uterine Cervical Neoplasms	0.985449969
Hyperbilirubinemia	Uterine Cervical Neoplasms	0.990255528
Hidradenitis Suppurativa	Penile Neoplasms	0.844732276
Basal Cell Nevus Syndrome	Penile Neoplasms	0.673762
Hamartoma Syndrome, Multiple	Penile Neoplasms	0.818766556
Pallister-Hall Syndrome	Penile Neoplasms	0.991335245
Hodgkin Disease	Penile Neoplasms	0.812147842
Glioma	Penile Neoplasms	0.8495968
Adenomatous Polyposis Coli	Penile Neoplasms	0.724197642
Carcinoma, Hepatocellular	Penile Neoplasms	0.987481938
Carcinoma, Renal Cell	Penile Neoplasms	0.833136771
Pilomatrixoma	Penile Neoplasms	0.268637117
Pituitary Neoplasms	Penile Neoplasms	0.663125166
Thyroid Neoplasms	Penile Neoplasms	0.819203478
Papilloma, Choroid Plexus	Penile Neoplasms	0.322645735
Carcinoma, Non-Small-Cell Lung	Penile Neoplasms	0.92731543
Small Cell Lung Carcinoma	Penile Neoplasms	0.986912933
Endometrial Neoplasms	Penile Neoplasms	0.996693749
Prostatic Neoplasms	Penile Neoplasms	0.726365877
Urinary Bladder Neoplasms	Penile Neoplasms	0.921954307
Li-Fraumeni Syndrome	Penile Neoplasms	0.509000988
Cockayne Syndrome	Penile Neoplasms	0.987791161
Focal Dermal Hypoplasia	Penile Neoplasms	0.983511659
Craniosynostoses	Penile Neoplasms	0.849006667
Camurati-Engelmann Syndrome	Penile Neoplasms	0.953050862
Kearns-Sayre Syndrome	Penile Neoplasms	0.925764497
Distal Myopathies	Penile Neoplasms	0.79805864
Myopathies, Structural, Congenital	Penile Neoplasms	0.993470351
Myopathies, Nemaline	Penile Neoplasms	0.922430323
Myopathy, Central Core	Penile Neoplasms	0.989344192
Hypokalemic Periodic Paralysis	Penile Neoplasms	0.774282089
Donohue Syndrome	Penile Neoplasms	0.873810291
Holoprosencephaly	Penile Neoplasms	0.991335245
Loeys-Dietz Syndrome	Penile Neoplasms	0.880201246
Porencephaly	Penile Neoplasms	0.908830916
Noonan Syndrome	Penile Neoplasms	0.931865037
Gallbladder Diseases	Penile Neoplasms	0.990255528
Inflammatory Bowel Diseases	Penile Neoplasms	0.985299019
Pulmonary Alveolar Proteinosis	Penile Neoplasms	0.971612173
Hereditary Sensory and Autonomic Neuropathies	Penile Neoplasms	0.785422192
Huntington Disease	Penile Neoplasms	0.983511659
Parkinson Disease	Penile Neoplasms	0.97850492
Cerebral Palsy	Penile Neoplasms	0.988326699
Moyamoya Disease	Penile Neoplasms	0.955918537
Frontotemporal Lobar Degeneration	Penile Neoplasms	0.807018077
Seizures, Febrile	Penile Neoplasms	0.975851337
Prion Diseases	Penile Neoplasms	0.990920812
Dystonic Disorders	Penile Neoplasms	0.908624639
Amyotrophic Lateral Sclerosis	Penile Neoplasms	0.998778062
Acrocallosal Syndrome	Penile Neoplasms	0.991335245
Aicardi Syndrome	Penile Neoplasms	0.944774363
Schizencephaly	Penile Neoplasms	0.991335245
von Hippel-Lindau Disease	Penile Neoplasms	0.689005887
Coffin-Lowry Syndrome	Penile Neoplasms	0.927016976
Myasthenic Syndromes, Congenital	Penile Neoplasms	0.973986855
Albinism, Ocular	Penile Neoplasms	0.989503986
Albinism, Oculocutaneous	Penile Neoplasms	0.989503986
Cataract	Penile Neoplasms	0.940302605
Macular Degeneration	Penile Neoplasms	0.961328778
46, XY Disorders of Sex Development	Penile Neoplasms	0.99492237
Atypical Hemolytic Uremic Syndrome	Penile Neoplasms	0.975968698
Vesico-Ureteral Reflux	Penile Neoplasms	0.983511659
Hypoplastic Left Heart Syndrome	Penile Neoplasms	0.958925742
Atrial Fibrillation	Penile Neoplasms	0.955918537
Brugada Syndrome	Penile Neoplasms	0.785711644
Angioedemas, Hereditary	Penile Neoplasms	0.975968698
Hypertension	Penile Neoplasms	0.953050862
Afibrinogenemia	Penile Neoplasms	0.975968698
Antithrombin III Deficiency	Penile Neoplasms	0.975968698
Factor V Deficiency	Penile Neoplasms	0.975968698
Factor XI Deficiency	Penile Neoplasms	0.975968698
Factor XII Deficiency	Penile Neoplasms	0.975968698
Factor XIII Deficiency	Penile Neoplasms	0.975968698
Hemophilia A	Penile Neoplasms	0.977601823
Hypoprothrombinemias	Penile Neoplasms	0.975968698
Thrombasthenia	Penile Neoplasms	0.908830916
Agammaglobulinemia	Penile Neoplasms	0.985449969
Autoimmune Lymphoproliferative Syndrome	Penile Neoplasms	0.994844925
Beckwith-Wiedemann Syndrome	Penile Neoplasms	0.846819162
Incontinentia Pigmenti	Penile Neoplasms	0.849658942
Epidermolysis Bullosa, Junctional	Penile Neoplasms	0.957346479
Piebaldism	Penile Neoplasms	0.856262475
Hyperlipoproteinemia Type II	Penile Neoplasms	0.972112434
Darier Disease	Penile Neoplasms	0.992113621
Lupus Erythematosus, Systemic	Penile Neoplasms	0.980132764
Diabetes Mellitus, Type 1	Penile Neoplasms	0.950637499
Hypogonadism	Penile Neoplasms	0.977099165
Puberty, Precocious	Penile Neoplasms	0.95812126
Common Variable Immunodeficiency	Penile Neoplasms	0.985449969
Hyperbilirubinemia	Penile Neoplasms	0.990255528
Hidradenitis Suppurativa	Prostatic Neoplasms	0.830552828
Hodgkin Disease	Prostatic Neoplasms	0.835622046
Carcinoma, Basal Cell	Prostatic Neoplasms	0.988072581
Pilomatrixoma	Prostatic Neoplasms	0.254635698
Pituitary Neoplasms	Prostatic Neoplasms	0.849319199
Papilloma, Choroid Plexus	Prostatic Neoplasms	0.156592184
Li-Fraumeni Syndrome	Prostatic Neoplasms	0.343369926
Peutz-Jeghers Syndrome	Prostatic Neoplasms	0.991478458
Camurati-Engelmann Syndrome	Prostatic Neoplasms	0.966150298
Distal Myopathies	Prostatic Neoplasms	0.905185053
Myopathies, Nemaline	Prostatic Neoplasms	0.997325495
Donohue Syndrome	Prostatic Neoplasms	0.881519285
Porencephaly	Prostatic Neoplasms	0.984992715
Pulmonary Alveolar Proteinosis	Prostatic Neoplasms	0.943852776
Hereditary Sensory and Autonomic Neuropathies	Prostatic Neoplasms	0.738747841
Moyamoya Disease	Prostatic Neoplasms	0.994508251
Cerebral Amyloid Angiopathy	Prostatic Neoplasms	0.979130747
Frontotemporal Lobar Degeneration	Prostatic Neoplasms	0.75037721
Seizures, Febrile	Prostatic Neoplasms	0.984541339
Dystonic Disorders	Prostatic Neoplasms	0.979967012
Aicardi Syndrome	Prostatic Neoplasms	0.983146419
Myasthenic Syndromes, Congenital	Prostatic Neoplasms	0.977287896
Cataract	Prostatic Neoplasms	0.969644255
Atrial Fibrillation	Prostatic Neoplasms	0.994508251
Hypertension	Prostatic Neoplasms	0.966150298
Thrombasthenia	Prostatic Neoplasms	0.984992715
Granulomatous Disease, Chronic	Prostatic Neoplasms	0.996812144
Beckwith-Wiedemann Syndrome	Prostatic Neoplasms	0.833539904
Epidermolysis Bullosa, Junctional	Prostatic Neoplasms	0.989998443
Piebaldism	Prostatic Neoplasms	0.855556395
Hyperlipoproteinemia Type I	Prostatic Neoplasms	0.990163548
Hyperlipoproteinemia Type V	Prostatic Neoplasms	0.990163548
Hypoalphalipoproteinemias	Prostatic Neoplasms	0.990163548
Xanthomatosis, Cerebrotendinous	Prostatic Neoplasms	0.990163548
Basal Cell Nevus Syndrome	Urinary Bladder Neoplasms	0.629040893
Leukemia-Lymphoma, Adult T-Cell	Urinary Bladder Neoplasms	0.908152276
Hodgkin Disease	Urinary Bladder Neoplasms	0.77058068
Glioma	Urinary Bladder Neoplasms	0.946170655
Adenomatous Polyposis Coli	Urinary Bladder Neoplasms	0.668746076
Carcinoma, Renal Cell	Urinary Bladder Neoplasms	0.85762062
Pilomatrixoma	Urinary Bladder Neoplasms	0.573116225
Pituitary Neoplasms	Urinary Bladder Neoplasms	0.661349752
Thyroid Neoplasms	Urinary Bladder Neoplasms	0.801755829
Papilloma, Choroid Plexus	Urinary Bladder Neoplasms	0.3367283
Prostatic Neoplasms	Urinary Bladder Neoplasms	0.799760525
Li-Fraumeni Syndrome	Urinary Bladder Neoplasms	0.452675217
Craniosynostoses	Urinary Bladder Neoplasms	0.958088435
Camurati-Engelmann Syndrome	Urinary Bladder Neoplasms	0.966150298
Distal Myopathies	Urinary Bladder Neoplasms	0.95933563
Hypokalemic Periodic Paralysis	Urinary Bladder Neoplasms	0.904663577
Loeys-Dietz Syndrome	Urinary Bladder Neoplasms	0.897034994
Noonan Syndrome	Urinary Bladder Neoplasms	0.938211907
Inflammatory Bowel Diseases	Urinary Bladder Neoplasms	0.974731461
Pulmonary Alveolar Proteinosis	Urinary Bladder Neoplasms	0.974731461
Hereditary Sensory and Autonomic Neuropathies	Urinary Bladder Neoplasms	0.848799612
Huntington Disease	Urinary Bladder Neoplasms	0.995462614
Frontotemporal Lobar Degeneration	Urinary Bladder Neoplasms	0.856765538
von Hippel-Lindau Disease	Urinary Bladder Neoplasms	0.65779883
Coffin-Lowry Syndrome	Urinary Bladder Neoplasms	0.938558302
Brugada Syndrome	Urinary Bladder Neoplasms	0.906185467
Hypertension	Urinary Bladder Neoplasms	0.966150298
Beckwith-Wiedemann Syndrome	Urinary Bladder Neoplasms	0.831396835
Incontinentia Pigmenti	Urinary Bladder Neoplasms	0.901558765
Diabetes Mellitus, Type 2	Urinary Bladder Neoplasms	0.877726129
Hodgkin Disease	Li-Fraumeni Syndrome	0.255936635
Pilomatrixoma	Li-Fraumeni Syndrome	0.663222991
Papilloma, Choroid Plexus	Li-Fraumeni Syndrome	0.693974625
Hereditary Sensory and Autonomic Neuropathies	Li-Fraumeni Syndrome	0.650769334
Frontotemporal Lobar Degeneration	Li-Fraumeni Syndrome	0.647501531
Brugada Syndrome	Li-Fraumeni Syndrome	0.888162837
Fanconi Anemia	Li-Fraumeni Syndrome	0.98920425
Bloom Syndrome	Li-Fraumeni Syndrome	0.98920425
Hyperlipoproteinemia Type II	Li-Fraumeni Syndrome	0.920984509
Hidradenitis Suppurativa	Peutz-Jeghers Syndrome	0.817728947
Burkitt Lymphoma	Peutz-Jeghers Syndrome	0.991842558
Sarcoma, Kaposi	Peutz-Jeghers Syndrome	0.991842558
Basal Cell Nevus Syndrome	Peutz-Jeghers Syndrome	0.818608563
Leukemia-Lymphoma, Adult T-Cell	Peutz-Jeghers Syndrome	0.995735475
Hodgkin Disease	Peutz-Jeghers Syndrome	0.991842558
Glioma	Peutz-Jeghers Syndrome	0.948633712
Adenomatous Polyposis Coli	Peutz-Jeghers Syndrome	0.807573354
Carcinoma, Hepatocellular	Peutz-Jeghers Syndrome	0.984771185
Pilomatrixoma	Peutz-Jeghers Syndrome	0.707322064
Nasopharyngeal Neoplasms	Peutz-Jeghers Syndrome	0.991842558
Papilloma, Choroid Plexus	Peutz-Jeghers Syndrome	0.667227919
Small Cell Lung Carcinoma	Peutz-Jeghers Syndrome	0.985472967
Endometrial Neoplasms	Peutz-Jeghers Syndrome	0.987153527
Uterine Cervical Neoplasms	Peutz-Jeghers Syndrome	0.991842558
Penile Neoplasms	Peutz-Jeghers Syndrome	0.991842558
Urinary Bladder Neoplasms	Peutz-Jeghers Syndrome	0.976481328
Li-Fraumeni Syndrome	Peutz-Jeghers Syndrome	0.834941799
Pycnodysostosis	Peutz-Jeghers Syndrome	0.970594733
Distal Myopathies	Peutz-Jeghers Syndrome	0.990567155
Myopathy, Central Core	Peutz-Jeghers Syndrome	0.87198455
Inflammatory Bowel Diseases	Peutz-Jeghers Syndrome	0.919039962
Crohn Disease	Peutz-Jeghers Syndrome	0.975027817
Bronchiectasis	Peutz-Jeghers Syndrome	0.996767423
Pulmonary Alveolar Proteinosis	Peutz-Jeghers Syndrome	0.932046169
Wolfram Syndrome	Peutz-Jeghers Syndrome	0.995736743
Hereditary Sensory and Autonomic Neuropathies	Peutz-Jeghers Syndrome	0.890982854
Spinocerebellar Degenerations	Peutz-Jeghers Syndrome	0.995736743
Frontotemporal Lobar Degeneration	Peutz-Jeghers Syndrome	0.87521356
Dystonic Disorders	Peutz-Jeghers Syndrome	0.994700656
Aicardi Syndrome	Peutz-Jeghers Syndrome	0.983146419
von Hippel-Lindau Disease	Peutz-Jeghers Syndrome	0.837936475
Cataract	Peutz-Jeghers Syndrome	0.995736743
Macular Degeneration	Peutz-Jeghers Syndrome	0.963342244
Bartter Syndrome	Peutz-Jeghers Syndrome	0.996767423
Liddle Syndrome	Peutz-Jeghers Syndrome	0.996767423
Primary Ovarian Insufficiency	Peutz-Jeghers Syndrome	0.966299253
Hypoplastic Left Heart Syndrome	Peutz-Jeghers Syndrome	0.9665505
Hypertension	Peutz-Jeghers Syndrome	0.996767423
Autoimmune Lymphoproliferative Syndrome	Peutz-Jeghers Syndrome	0.98830932
Sarcoidosis	Peutz-Jeghers Syndrome	0.975027817
Incontinentia Pigmenti	Peutz-Jeghers Syndrome	0.969444637
Familial Mediterranean Fever	Peutz-Jeghers Syndrome	0.975027817
Hyperlipoproteinemia Type I	Peutz-Jeghers Syndrome	0.991966414
Hyperlipoproteinemia Type V	Peutz-Jeghers Syndrome	0.991966414
Hypoalphalipoproteinemias	Peutz-Jeghers Syndrome	0.991966414
Xanthomatosis, Cerebrotendinous	Peutz-Jeghers Syndrome	0.991966414
Darier Disease	Peutz-Jeghers Syndrome	0.952032398
Vitiligo	Peutz-Jeghers Syndrome	0.975027817
Diabetes Mellitus, Type 1	Peutz-Jeghers Syndrome	0.916074808
Hidradenitis Suppurativa	Hajdu-Cheney Syndrome	0.974480834
Burkitt Lymphoma	Hajdu-Cheney Syndrome	0.92550638
Sarcoma, Kaposi	Hajdu-Cheney Syndrome	0.92550638
Basal Cell Nevus Syndrome	Hajdu-Cheney Syndrome	0.9873954
Leukemia-Lymphoma, Adult T-Cell	Hajdu-Cheney Syndrome	0.934235747
Hodgkin Disease	Hajdu-Cheney Syndrome	0.922476708
Adenomatous Polyposis Coli	Hajdu-Cheney Syndrome	0.948009353
Carcinoma, Hepatocellular	Hajdu-Cheney Syndrome	0.925491363
Pilomatrixoma	Hajdu-Cheney Syndrome	0.892812474
Nasopharyngeal Neoplasms	Hajdu-Cheney Syndrome	0.92550638
Papilloma, Choroid Plexus	Hajdu-Cheney Syndrome	0.956360706
Uterine Cervical Neoplasms	Hajdu-Cheney Syndrome	0.92550638
Penile Neoplasms	Hajdu-Cheney Syndrome	0.92550638
Li-Fraumeni Syndrome	Hajdu-Cheney Syndrome	0.964767762
Focal Dermal Hypoplasia	Hajdu-Cheney Syndrome	0.97847666
Frontotemporal Lobar Degeneration	Hajdu-Cheney Syndrome	0.975716515
von Hippel-Lindau Disease	Hajdu-Cheney Syndrome	0.984182652
46, XY Disorders of Sex Development	Hajdu-Cheney Syndrome	0.97847666
Vesico-Ureteral Reflux	Hajdu-Cheney Syndrome	0.97847666
Diabetes Mellitus, Type 2	Hajdu-Cheney Syndrome	0.978003211
Basal Cell Nevus Syndrome	Cockayne Syndrome	0.966356477
Adenomatous Polyposis Coli	Cockayne Syndrome	0.963543403
Carcinoma, Renal Cell	Cockayne Syndrome	0.98866537
Pilomatrixoma	Cockayne Syndrome	0.957632227
Pituitary Neoplasms	Cockayne Syndrome	0.960805435
Thyroid Neoplasms	Cockayne Syndrome	0.98866537
Papilloma, Choroid Plexus	Cockayne Syndrome	0.922063693
Prostatic Neoplasms	Cockayne Syndrome	0.98866537
Li-Fraumeni Syndrome	Cockayne Syndrome	0.925691665
von Hippel-Lindau Disease	Cockayne Syndrome	0.96582906
Beckwith-Wiedemann Syndrome	Cockayne Syndrome	0.974307282
Diabetes Mellitus, Type 2	Cockayne Syndrome	0.979070804
Hidradenitis Suppurativa	Focal Dermal Hypoplasia	0.907574468
Basal Cell Nevus Syndrome	Focal Dermal Hypoplasia	0.774293922
Hamartoma Syndrome, Multiple	Focal Dermal Hypoplasia	0.892839248
Hodgkin Disease	Focal Dermal Hypoplasia	0.990784263
Glioma	Focal Dermal Hypoplasia	0.978905994
Melanoma	Focal Dermal Hypoplasia	0.992112476
Adenomatous Polyposis Coli	Focal Dermal Hypoplasia	0.817380989
Carcinoma, Renal Cell	Focal Dermal Hypoplasia	0.979625735
Pilomatrixoma	Focal Dermal Hypoplasia	0.580459362
Pituitary Neoplasms	Focal Dermal Hypoplasia	0.995799987
Thyroid Neoplasms	Focal Dermal Hypoplasia	0.963576979
Papilloma, Choroid Plexus	Focal Dermal Hypoplasia	0.735439086
Carcinoma, Non-Small-Cell Lung	Focal Dermal Hypoplasia	0.992133952
Prostatic Neoplasms	Focal Dermal Hypoplasia	0.957285286
Urinary Bladder Neoplasms	Focal Dermal Hypoplasia	0.997464197
Li-Fraumeni Syndrome	Focal Dermal Hypoplasia	0.820918071
Peutz-Jeghers Syndrome	Focal Dermal Hypoplasia	0.970238597
Craniosynostoses	Focal Dermal Hypoplasia	0.935977189
Camurati-Engelmann Syndrome	Focal Dermal Hypoplasia	0.996724803
Myopathies, Structural, Congenital	Focal Dermal Hypoplasia	0.984718633
Myopathies, Nemaline	Focal Dermal Hypoplasia	0.989579133
Myopathy, Central Core	Focal Dermal Hypoplasia	0.860450689
Hypokalemic Periodic Paralysis	Focal Dermal Hypoplasia	0.886036227
Donohue Syndrome	Focal Dermal Hypoplasia	0.945118751
Porencephaly	Focal Dermal Hypoplasia	0.967776638
Noonan Syndrome	Focal Dermal Hypoplasia	0.978386212
Hereditary Sensory and Autonomic Neuropathies	Focal Dermal Hypoplasia	0.896238286
Huntington Disease	Focal Dermal Hypoplasia	0.994652653
Oculocerebrorenal Syndrome	Focal Dermal Hypoplasia	0.994593271
Alzheimer Disease	Focal Dermal Hypoplasia	0.995982307
Frontotemporal Lobar Degeneration	Focal Dermal Hypoplasia	0.886905335
Hyperprolactinemia	Focal Dermal Hypoplasia	0.98581299
Amyotrophic Lateral Sclerosis	Focal Dermal Hypoplasia	0.984635316
von Hippel-Lindau Disease	Focal Dermal Hypoplasia	0.810193654
Coffin-Lowry Syndrome	Focal Dermal Hypoplasia	0.977506051
Myasthenic Syndromes, Congenital	Focal Dermal Hypoplasia	0.993374257
Cataract	Focal Dermal Hypoplasia	0.948862757
Macular Degeneration	Focal Dermal Hypoplasia	0.975972228
Dent Disease	Focal Dermal Hypoplasia	0.994593271
Primary Ovarian Insufficiency	Focal Dermal Hypoplasia	0.952088455
Hypoplastic Left Heart Syndrome	Focal Dermal Hypoplasia	0.964480721
Brugada Syndrome	Focal Dermal Hypoplasia	0.831542318
Hypertension	Focal Dermal Hypoplasia	0.996724803
Thrombasthenia	Focal Dermal Hypoplasia	0.967776638
Incontinentia Pigmenti	Focal Dermal Hypoplasia	0.852563285
Piebaldism	Focal Dermal Hypoplasia	0.929303751
Darier Disease	Focal Dermal Hypoplasia	0.920825245
Diabetes Mellitus, Type 1	Focal Dermal Hypoplasia	0.943021066
Puberty, Precocious	Focal Dermal Hypoplasia	0.943337629
Hidradenitis Suppurativa	Craniosynostoses	0.707988608
Basal Cell Nevus Syndrome	Craniosynostoses	0.828280241
Pallister-Hall Syndrome	Craniosynostoses	0.991933173
Hodgkin Disease	Craniosynostoses	0.777722493
Glioma	Craniosynostoses	0.963161549
Carcinoma, Renal Cell	Craniosynostoses	0.857609026
Pilomatrixoma	Craniosynostoses	0.462137068
Pituitary Neoplasms	Craniosynostoses	0.888305952
Thyroid Neoplasms	Craniosynostoses	0.831147603
Papilloma, Choroid Plexus	Craniosynostoses	0.601735753
Carcinoma, Non-Small-Cell Lung	Craniosynostoses	0.98350673
Small Cell Lung Carcinoma	Craniosynostoses	0.968225861
Prostatic Neoplasms	Craniosynostoses	0.84197188
Li-Fraumeni Syndrome	Craniosynostoses	0.906805992
Peutz-Jeghers Syndrome	Craniosynostoses	0.992458103
Osteopetrosis	Craniosynostoses	0.991515312
Arthritis, Rheumatoid	Craniosynostoses	0.991515312
Distal Myopathies	Craniosynostoses	0.712398856
Myopathies, Structural, Congenital	Craniosynostoses	0.787515974
Myopathy, Central Core	Craniosynostoses	0.900310753
Hypokalemic Periodic Paralysis	Craniosynostoses	0.790057595
Holoprosencephaly	Craniosynostoses	0.991933173
Loeys-Dietz Syndrome	Craniosynostoses	0.816945045
Noonan Syndrome	Craniosynostoses	0.973963143
Gallbladder Diseases	Craniosynostoses	0.987429974
Inflammatory Bowel Diseases	Craniosynostoses	0.964005032
Bronchiectasis	Craniosynostoses	0.994043845
Pulmonary Alveolar Proteinosis	Craniosynostoses	0.964005032
Wolfram Syndrome	Craniosynostoses	0.995736743
Hereditary Sensory and Autonomic Neuropathies	Craniosynostoses	0.500851282
Parkinson Disease	Craniosynostoses	0.97850492
Cerebral Palsy	Craniosynostoses	0.984884088
Oculocerebrorenal Syndrome	Craniosynostoses	0.993834958
Spinocerebellar Degenerations	Craniosynostoses	0.995736743
Alzheimer Disease	Craniosynostoses	0.987195527
Frontotemporal Lobar Degeneration	Craniosynostoses	0.512386319
Seizures, Febrile	Craniosynostoses	0.965103631
Prion Diseases	Craniosynostoses	0.984162171
Amyotrophic Lateral Sclerosis	Craniosynostoses	0.968575983
Acrocallosal Syndrome	Craniosynostoses	0.991933173
Schizencephaly	Craniosynostoses	0.991933173
von Hippel-Lindau Disease	Craniosynostoses	0.842843672
Cataract	Craniosynostoses	0.700181744
Bartter Syndrome	Craniosynostoses	0.994043845
Dent Disease	Craniosynostoses	0.993834958
Liddle Syndrome	Craniosynostoses	0.994043845
Atypical Hemolytic Uremic Syndrome	Craniosynostoses	0.978572932
Primary Ovarian Insufficiency	Craniosynostoses	0.951504103
Hypoplastic Left Heart Syndrome	Craniosynostoses	0.992827569
Brugada Syndrome	Craniosynostoses	0.739206781
Angioedemas, Hereditary	Craniosynostoses	0.978572932
Afibrinogenemia	Craniosynostoses	0.978572932
Antithrombin III Deficiency	Craniosynostoses	0.978572932
Factor V Deficiency	Craniosynostoses	0.978572932
Factor XI Deficiency	Craniosynostoses	0.978572932
Factor XII Deficiency	Craniosynostoses	0.978572932
Factor XIII Deficiency	Craniosynostoses	0.978572932
Hemophilia A	Craniosynostoses	0.990640181
Hypoprothrombinemias	Craniosynostoses	0.978572932
Granulomatous Disease, Chronic	Craniosynostoses	0.986730347
Incontinentia Pigmenti	Craniosynostoses	0.835690194
Hyperlipoproteinemia Type II	Craniosynostoses	0.772842535
Darier Disease	Craniosynostoses	0.951504103
Diabetes Mellitus, Type 1	Craniosynostoses	0.890933555
Hypercholesterolemia	Craniosynostoses	0.802560201
Puberty, Precocious	Craniosynostoses	0.967437973
Hyperbilirubinemia	Craniosynostoses	0.987429974
Hidradenitis Suppurativa	Camurati-Engelmann Syndrome	0.920469755
Basal Cell Nevus Syndrome	Camurati-Engelmann Syndrome	0.760263095
Glioma	Camurati-Engelmann Syndrome	0.981183095
Melanoma	Camurati-Engelmann Syndrome	0.991910253
Adenomatous Polyposis Coli	Camurati-Engelmann Syndrome	0.736502482
Carcinoma, Basal Cell	Camurati-Engelmann Syndrome	0.969439381
Pilomatrixoma	Camurati-Engelmann Syndrome	0.572630169
Thyroid Neoplasms	Camurati-Engelmann Syndrome	0.944204883
Papilloma, Choroid Plexus	Camurati-Engelmann Syndrome	0.703454083
Carcinoma, Non-Small-Cell Lung	Camurati-Engelmann Syndrome	0.98468554
Li-Fraumeni Syndrome	Camurati-Engelmann Syndrome	0.793964923
Craniosynostoses	Camurati-Engelmann Syndrome	0.940730451
Osteopetrosis	Camurati-Engelmann Syndrome	0.965174113
Pycnodysostosis	Camurati-Engelmann Syndrome	0.991464017
Arthritis, Rheumatoid	Camurati-Engelmann Syndrome	0.990481997
Distal Myopathies	Camurati-Engelmann Syndrome	0.972421061
Myopathies, Structural, Congenital	Camurati-Engelmann Syndrome	0.93946024
Myopathies, Nemaline	Camurati-Engelmann Syndrome	0.978357394
Myopathy, Central Core	Camurati-Engelmann Syndrome	0.979359835
Hypokalemic Periodic Paralysis	Camurati-Engelmann Syndrome	0.975502597
Donohue Syndrome	Camurati-Engelmann Syndrome	0.919442246
Loeys-Dietz Syndrome	Camurati-Engelmann Syndrome	0.933732288
Noonan Syndrome	Camurati-Engelmann Syndrome	0.992128684
Hereditary Sensory and Autonomic Neuropathies	Camurati-Engelmann Syndrome	0.84667462
Moyamoya Disease	Camurati-Engelmann Syndrome	0.994906595
Cerebral Amyloid Angiopathy	Camurati-Engelmann Syndrome	0.97412502
Frontotemporal Lobar Degeneration	Camurati-Engelmann Syndrome	0.839066554
von Hippel-Lindau Disease	Camurati-Engelmann Syndrome	0.815486606
Coffin-Lowry Syndrome	Camurati-Engelmann Syndrome	0.988533438
Cataract	Camurati-Engelmann Syndrome	0.904483706
Macular Degeneration	Camurati-Engelmann Syndrome	0.992367496
Primary Ovarian Insufficiency	Camurati-Engelmann Syndrome	0.995217039
Atrial Fibrillation	Camurati-Engelmann Syndrome	0.994906595
Brugada Syndrome	Camurati-Engelmann Syndrome	0.975676277
Incontinentia Pigmenti	Camurati-Engelmann Syndrome	0.954574743
Piebaldism	Camurati-Engelmann Syndrome	0.938069169
Amyloidosis, Familial	Camurati-Engelmann Syndrome	0.995217039
Hyperlipoproteinemia Type II	Camurati-Engelmann Syndrome	0.93946024
Hypercholesterolemia	Camurati-Engelmann Syndrome	0.93946024
Hypogonadism	Camurati-Engelmann Syndrome	0.995217039
Graft vs Host Disease	Camurati-Engelmann Syndrome	0.994675415
Basal Cell Nevus Syndrome	Osteopetrosis	0.777877798
Tuberous Sclerosis	Osteopetrosis	0.989475735
Lymphangioleiomyomatosis	Osteopetrosis	0.989475735
Hodgkin Disease	Osteopetrosis	0.869276508
Adenomatous Polyposis Coli	Osteopetrosis	0.76608353
Carcinoma, Renal Cell	Osteopetrosis	0.87667884
Pilomatrixoma	Osteopetrosis	0.664560266
Pituitary Neoplasms	Osteopetrosis	0.898159578
Thyroid Neoplasms	Osteopetrosis	0.862004551
Papilloma, Choroid Plexus	Osteopetrosis	0.789612301
Prostatic Neoplasms	Osteopetrosis	0.862053525
Urinary Bladder Neoplasms	Osteopetrosis	0.986337934
Li-Fraumeni Syndrome	Osteopetrosis	0.80390914
Peutz-Jeghers Syndrome	Osteopetrosis	0.985446647
Hypokalemic Periodic Paralysis	Osteopetrosis	0.904057832
Inflammatory Bowel Diseases	Osteopetrosis	0.958830463
Crohn Disease	Osteopetrosis	0.966773612
Pulmonary Alveolar Proteinosis	Osteopetrosis	0.979070432
Hereditary Sensory and Autonomic Neuropathies	Osteopetrosis	0.995183179
Moyamoya Disease	Osteopetrosis	0.94074806
Frontotemporal Lobar Degeneration	Osteopetrosis	0.998247701
Hyperprolactinemia	Osteopetrosis	0.988688613
Aicardi Syndrome	Osteopetrosis	0.979971726
Charcot-Marie-Tooth Disease	Osteopetrosis	0.899833476
von Hippel-Lindau Disease	Osteopetrosis	0.791206055
Graves Disease	Osteopetrosis	0.991933173
Atrial Fibrillation	Osteopetrosis	0.94074806
Brugada Syndrome	Osteopetrosis	0.905779459
Sarcoidosis	Osteopetrosis	0.966773612
Incontinentia Pigmenti	Osteopetrosis	0.908856748
Familial Mediterranean Fever	Osteopetrosis	0.966773612
Vitiligo	Osteopetrosis	0.966773612
Diabetes Mellitus, Type 1	Osteopetrosis	0.862871274
Hashimoto Disease	Osteopetrosis	0.991933173
Hidradenitis Suppurativa	Pycnodysostosis	0.879829686
Burkitt Lymphoma	Pycnodysostosis	0.962273499
Sarcoma, Kaposi	Pycnodysostosis	0.962273499
Basal Cell Nevus Syndrome	Pycnodysostosis	0.861814008
Tuberous Sclerosis	Pycnodysostosis	0.998753359
Lymphangioleiomyomatosis	Pycnodysostosis	0.998753359
Hodgkin Disease	Pycnodysostosis	0.929625
Glioma	Pycnodysostosis	0.981183095
Adenomatous Polyposis Coli	Pycnodysostosis	0.86183994
Carcinoma, Hepatocellular	Pycnodysostosis	0.962258481
Carcinoma, Renal Cell	Pycnodysostosis	0.966724221
Pilomatrixoma	Pycnodysostosis	0.777147891
Pituitary Neoplasms	Pycnodysostosis	0.965366643
Thyroid Neoplasms	Pycnodysostosis	0.951468583
Nasopharyngeal Neoplasms	Pycnodysostosis	0.962273499
Papilloma, Choroid Plexus	Pycnodysostosis	0.679437227
Carcinoma, Non-Small-Cell Lung	Pycnodysostosis	0.98468554
Uterine Cervical Neoplasms	Pycnodysostosis	0.962273499
Penile Neoplasms	Pycnodysostosis	0.962273499
Prostatic Neoplasms	Pycnodysostosis	0.966590919
Urinary Bladder Neoplasms	Pycnodysostosis	0.972692852
Li-Fraumeni Syndrome	Pycnodysostosis	0.807704977
Focal Dermal Hypoplasia	Pycnodysostosis	0.995233122
Craniosynostoses	Pycnodysostosis	0.989594675
Osteopetrosis	Pycnodysostosis	0.970861623
Distal Myopathies	Pycnodysostosis	0.99107085
Myopathies, Nemaline	Pycnodysostosis	0.988331712
Myopathy, Central Core	Pycnodysostosis	0.97302237
Hypokalemic Periodic Paralysis	Pycnodysostosis	0.961785759
Donohue Syndrome	Pycnodysostosis	0.933188468
Loeys-Dietz Syndrome	Pycnodysostosis	0.986638127
Porencephaly	Pycnodysostosis	0.972771513
Noonan Syndrome	Pycnodysostosis	0.9808486
Inflammatory Bowel Diseases	Pycnodysostosis	0.986272004
Bronchiectasis	Pycnodysostosis	0.994791964
Pulmonary Alveolar Proteinosis	Pycnodysostosis	0.982871341
Wolfram Syndrome	Pycnodysostosis	0.99107085
Hereditary Sensory and Autonomic Neuropathies	Pycnodysostosis	0.866416472
Spinocerebellar Degenerations	Pycnodysostosis	0.99107085
Cerebral Amyloid Angiopathy	Pycnodysostosis	0.97412502
Frontotemporal Lobar Degeneration	Pycnodysostosis	0.86048472
Hyperprolactinemia	Pycnodysostosis	0.990762727
Amyotrophic Lateral Sclerosis	Pycnodysostosis	0.951602232
Aicardi Syndrome	Pycnodysostosis	0.934208083
Charcot-Marie-Tooth Disease	Pycnodysostosis	0.972654075
von Hippel-Lindau Disease	Pycnodysostosis	0.851625812
Coffin-Lowry Syndrome	Pycnodysostosis	0.981194996
Myasthenic Syndromes, Congenital	Pycnodysostosis	0.973649128
Cataract	Pycnodysostosis	0.974402309
Graves Disease	Pycnodysostosis	0.962603102
46, XY Disorders of Sex Development	Pycnodysostosis	0.995233122
Bartter Syndrome	Pycnodysostosis	0.994791964
Liddle Syndrome	Pycnodysostosis	0.994791964
Vesico-Ureteral Reflux	Pycnodysostosis	0.995233122
Hypoplastic Left Heart Syndrome	Pycnodysostosis	0.985903129
Brugada Syndrome	Pycnodysostosis	0.961959438
Bernard-Soulier Syndrome	Pycnodysostosis	0.973649128
Hemophilia A	Pycnodysostosis	0.969938843
Thrombasthenia	Pycnodysostosis	0.972771513
Agammaglobulinemia	Pycnodysostosis	0.992562536
Autoimmune Lymphoproliferative Syndrome	Pycnodysostosis	0.974489386
Incontinentia Pigmenti	Pycnodysostosis	0.82667569
Epidermolysis Bullosa, Junctional	Pycnodysostosis	0.98368583
Diabetes Mellitus, Type 1	Pycnodysostosis	0.927894922
Diabetes Mellitus, Type 2	Pycnodysostosis	0.95874024
Hypogonadism	Pycnodysostosis	0.997781795
Puberty, Precocious	Pycnodysostosis	0.986789652
Hashimoto Disease	Pycnodysostosis	0.962603102
Common Variable Immunodeficiency	Pycnodysostosis	0.992562536
Basal Cell Nevus Syndrome	Arthritis, Rheumatoid	0.849790869
Tuberous Sclerosis	Arthritis, Rheumatoid	0.989475735
Lymphangioleiomyomatosis	Arthritis, Rheumatoid	0.989475735
Hodgkin Disease	Arthritis, Rheumatoid	0.869276508
Adenomatous Polyposis Coli	Arthritis, Rheumatoid	0.842981789
Carcinoma, Renal Cell	Arthritis, Rheumatoid	0.87667884
Pilomatrixoma	Arthritis, Rheumatoid	0.759030533
Pituitary Neoplasms	Arthritis, Rheumatoid	0.863598042
Thyroid Neoplasms	Arthritis, Rheumatoid	0.862004551
Papilloma, Choroid Plexus	Arthritis, Rheumatoid	0.829975294
Prostatic Neoplasms	Arthritis, Rheumatoid	0.862053525
Urinary Bladder Neoplasms	Arthritis, Rheumatoid	0.986337934
Li-Fraumeni Syndrome	Arthritis, Rheumatoid	0.844082765
Peutz-Jeghers Syndrome	Arthritis, Rheumatoid	0.985446647
Osteopetrosis	Arthritis, Rheumatoid	0.951498493
Myopathy, Central Core	Arthritis, Rheumatoid	0.986356727
Hypokalemic Periodic Paralysis	Arthritis, Rheumatoid	0.99774647
Crohn Disease	Arthritis, Rheumatoid	0.980916358
Asthma	Arthritis, Rheumatoid	0.99345024
Pulmonary Alveolar Proteinosis	Arthritis, Rheumatoid	0.979070432
Hereditary Sensory and Autonomic Neuropathies	Arthritis, Rheumatoid	0.995183179
Frontotemporal Lobar Degeneration	Arthritis, Rheumatoid	0.99706074
Hyperprolactinemia	Arthritis, Rheumatoid	0.988688613
Charcot-Marie-Tooth Disease	Arthritis, Rheumatoid	0.906904849
von Hippel-Lindau Disease	Arthritis, Rheumatoid	0.863119125
Graves Disease	Arthritis, Rheumatoid	0.962686806
Primary Ovarian Insufficiency	Arthritis, Rheumatoid	0.996229933
Brugada Syndrome	Arthritis, Rheumatoid	0.998766013
Sarcoidosis	Arthritis, Rheumatoid	0.980916358
Incontinentia Pigmenti	Arthritis, Rheumatoid	0.903838952
Familial Mediterranean Fever	Arthritis, Rheumatoid	0.980916358
Darier Disease	Arthritis, Rheumatoid	0.99616051
Lupus Erythematosus, Systemic	Arthritis, Rheumatoid	0.984443844
Vitiligo	Arthritis, Rheumatoid	0.980916358
Diabetes Mellitus, Type 1	Arthritis, Rheumatoid	0.910547735
Puberty, Precocious	Arthritis, Rheumatoid	0.998619828
Hashimoto Disease	Arthritis, Rheumatoid	0.962686806
Hamartoma Syndrome, Multiple	Kearns-Sayre Syndrome	0.92038126
Pilomatrixoma	Kearns-Sayre Syndrome	0.565999907
Craniosynostoses	Kearns-Sayre Syndrome	0.822498297
Distal Myopathies	Kearns-Sayre Syndrome	0.886528666
Hypokalemic Periodic Paralysis	Kearns-Sayre Syndrome	0.911650636
Donohue Syndrome	Kearns-Sayre Syndrome	0.822740547
Brugada Syndrome	Kearns-Sayre Syndrome	0.912648162
Piebaldism	Kearns-Sayre Syndrome	0.821946938
Hidradenitis Suppurativa	Distal Myopathies	0.900850218
Basal Cell Nevus Syndrome	Distal Myopathies	0.885487311
Pilomatrixoma	Distal Myopathies	0.542185276
Papilloma, Choroid Plexus	Distal Myopathies	0.737915272
Small Cell Lung Carcinoma	Distal Myopathies	0.993120546
Li-Fraumeni Syndrome	Distal Myopathies	0.82547664
Focal Dermal Hypoplasia	Distal Myopathies	0.984990068
Osteopetrosis	Distal Myopathies	0.989661129
Arthritis, Rheumatoid	Distal Myopathies	0.99084809
Hypokalemic Periodic Paralysis	Distal Myopathies	0.868990014
Loeys-Dietz Syndrome	Distal Myopathies	0.955076891
Hereditary Sensory and Autonomic Neuropathies	Distal Myopathies	0.882914755
Alzheimer Disease	Distal Myopathies	0.954026381
Frontotemporal Lobar Degeneration	Distal Myopathies	0.873613817
Prion Diseases	Distal Myopathies	0.987312745
Coffin-Lowry Syndrome	Distal Myopathies	0.956522213
46, XY Disorders of Sex Development	Distal Myopathies	0.984990068
Vesico-Ureteral Reflux	Distal Myopathies	0.984990068
Brugada Syndrome	Distal Myopathies	0.870788099
Autoimmune Lymphoproliferative Syndrome	Distal Myopathies	0.995069067
Incontinentia Pigmenti	Distal Myopathies	0.924402481
Tuberous Sclerosis	Myopathies, Structural, Congenital	0.927973417
Lymphangioleiomyomatosis	Myopathies, Structural, Congenital	0.927973417
Pilomatrixoma	Myopathies, Structural, Congenital	0.773412662
Pituitary Neoplasms	Myopathies, Structural, Congenital	0.919235259
Papilloma, Choroid Plexus	Myopathies, Structural, Congenital	0.90607141
Carcinoma, Non-Small-Cell Lung	Myopathies, Structural, Congenital	0.982277345
Small Cell Lung Carcinoma	Myopathies, Structural, Congenital	0.993120546
Endometrial Neoplasms	Myopathies, Structural, Congenital	0.994814509
Prostatic Neoplasms	Myopathies, Structural, Congenital	0.994814509
Urinary Bladder Neoplasms	Myopathies, Structural, Congenital	0.989147939
Li-Fraumeni Syndrome	Myopathies, Structural, Congenital	0.937706786
Peutz-Jeghers Syndrome	Myopathies, Structural, Congenital	0.985854161
Distal Myopathies	Myopathies, Structural, Congenital	0.994814509
Myopathy, Central Core	Myopathies, Structural, Congenital	0.830909841
Hypokalemic Periodic Paralysis	Myopathies, Structural, Congenital	0.839571204
Loeys-Dietz Syndrome	Myopathies, Structural, Congenital	0.956928628
Inflammatory Bowel Diseases	Myopathies, Structural, Congenital	0.902634461
Pulmonary Alveolar Proteinosis	Myopathies, Structural, Congenital	0.902634461
Hereditary Sensory and Autonomic Neuropathies	Myopathies, Structural, Congenital	0.983471472
Huntington Disease	Myopathies, Structural, Congenital	0.995505411
Parkinson Disease	Myopathies, Structural, Congenital	0.971385581
Cerebral Palsy	Myopathies, Structural, Congenital	0.980588937
Moyamoya Disease	Myopathies, Structural, Congenital	0.97739623
Frontotemporal Lobar Degeneration	Myopathies, Structural, Congenital	0.981085278
Myasthenic Syndromes, Congenital	Myopathies, Structural, Congenital	0.981979297
Atrial Fibrillation	Myopathies, Structural, Congenital	0.97739623
Brugada Syndrome	Myopathies, Structural, Congenital	0.858149508
Granulomatous Disease, Chronic	Myopathies, Structural, Congenital	0.979766419
Glycogen Storage Disease	Myopathies, Structural, Congenital	0.932685216
Hyperlipoproteinemia Type II	Myopathies, Structural, Congenital	0.973303322
Darier Disease	Myopathies, Structural, Congenital	0.884004976
Diabetes Mellitus, Type 1	Myopathies, Structural, Congenital	0.892326367
Puberty, Precocious	Myopathies, Structural, Congenital	0.936214336
Hidradenitis Suppurativa	Myopathies, Nemaline	0.856366342
Basal Cell Nevus Syndrome	Myopathies, Nemaline	0.789351411
Glioma	Myopathies, Nemaline	0.920421262
Melanoma	Myopathies, Nemaline	0.991686111
Adenomatous Polyposis Coli	Myopathies, Nemaline	0.729408931
Carcinoma, Renal Cell	Myopathies, Nemaline	0.974713526
Pilomatrixoma	Myopathies, Nemaline	0.32265159
Thyroid Neoplasms	Myopathies, Nemaline	0.964116972
Papilloma, Choroid Plexus	Myopathies, Nemaline	0.527569085
Carcinoma, Non-Small-Cell Lung	Myopathies, Nemaline	0.990511628
Small Cell Lung Carcinoma	Myopathies, Nemaline	0.988904213
Urinary Bladder Neoplasms	Myopathies, Nemaline	0.966924883
Li-Fraumeni Syndrome	Myopathies, Nemaline	0.700196122
Peutz-Jeghers Syndrome	Myopathies, Nemaline	0.97216764
Craniosynostoses	Myopathies, Nemaline	0.802535147
Osteopetrosis	Myopathies, Nemaline	0.963902562
Distal Myopathies	Myopathies, Nemaline	0.870468438
Myopathies, Structural, Congenital	Myopathies, Nemaline	0.879550105
Myopathy, Central Core	Myopathies, Nemaline	0.870495382
Hypokalemic Periodic Paralysis	Myopathies, Nemaline	0.822197923
Loeys-Dietz Syndrome	Myopathies, Nemaline	0.859529806
Noonan Syndrome	Myopathies, Nemaline	0.958416527
Gallbladder Diseases	Myopathies, Nemaline	0.99323815
Inflammatory Bowel Diseases	Myopathies, Nemaline	0.974371936
Pulmonary Alveolar Proteinosis	Myopathies, Nemaline	0.974371936
Hereditary Sensory and Autonomic Neuropathies	Myopathies, Nemaline	0.724812091
Cerebral Amyloid Angiopathy	Myopathies, Nemaline	0.982414982
Alzheimer Disease	Myopathies, Nemaline	0.992322067
Frontotemporal Lobar Degeneration	Myopathies, Nemaline	0.706091769
Hyperprolactinemia	Myopathies, Nemaline	0.987580091
Prion Diseases	Myopathies, Nemaline	0.991933173
Dystonic Disorders	Myopathies, Nemaline	0.986619647
Charcot-Marie-Tooth Disease	Myopathies, Nemaline	0.913046747
von Hippel-Lindau Disease	Myopathies, Nemaline	0.785219333
Coffin-Lowry Syndrome	Myopathies, Nemaline	0.966285443
Cataract	Myopathies, Nemaline	0.900782373
Atypical Hemolytic Uremic Syndrome	Myopathies, Nemaline	0.978572932
Brugada Syndrome	Myopathies, Nemaline	0.829568694
Angioedemas, Hereditary	Myopathies, Nemaline	0.978572932
Afibrinogenemia	Myopathies, Nemaline	0.978572932
Antithrombin III Deficiency	Myopathies, Nemaline	0.978572932
Factor V Deficiency	Myopathies, Nemaline	0.978572932
Factor XI Deficiency	Myopathies, Nemaline	0.978572932
Factor XII Deficiency	Myopathies, Nemaline	0.978572932
Factor XIII Deficiency	Myopathies, Nemaline	0.978572932
Hemophilia A	Myopathies, Nemaline	0.990640181
Hypoprothrombinemias	Myopathies, Nemaline	0.978572932
Agammaglobulinemia	Myopathies, Nemaline	0.968811906
Beckwith-Wiedemann Syndrome	Myopathies, Nemaline	0.991329571
Incontinentia Pigmenti	Myopathies, Nemaline	0.680370489
Piebaldism	Myopathies, Nemaline	0.842571194
Hyperlipoproteinemia Type II	Myopathies, Nemaline	0.899758579
Darier Disease	Myopathies, Nemaline	0.935831479
Diabetes Mellitus, Type 1	Myopathies, Nemaline	0.812321755
Diabetes Mellitus, Type 2	Myopathies, Nemaline	0.973820566
Hypercholesterolemia	Myopathies, Nemaline	0.900782373
Puberty, Precocious	Myopathies, Nemaline	0.936922974
Common Variable Immunodeficiency	Myopathies, Nemaline	0.968811906
Hyperbilirubinemia	Myopathies, Nemaline	0.99323815
Basal Cell Nevus Syndrome	Myopathy, Central Core	0.872051574
Hodgkin Disease	Myopathy, Central Core	0.786873056
Adenomatous Polyposis Coli	Myopathy, Central Core	0.885820083
Carcinoma, Renal Cell	Myopathy, Central Core	0.773752994
Pilomatrixoma	Myopathy, Central Core	0.718404663
Pituitary Neoplasms	Myopathy, Central Core	0.758626407
Thyroid Neoplasms	Myopathy, Central Core	0.766278988
Papilloma, Choroid Plexus	Myopathy, Central Core	0.734910441
Prostatic Neoplasms	Myopathy, Central Core	0.757769579
Urinary Bladder Neoplasms	Myopathy, Central Core	0.977736311
Li-Fraumeni Syndrome	Myopathy, Central Core	0.820270267
Osteopetrosis	Myopathy, Central Core	0.980018476
Kearns-Sayre Syndrome	Myopathy, Central Core	0.949123386
Distal Myopathies	Myopathy, Central Core	0.916295252
Hypokalemic Periodic Paralysis	Myopathy, Central Core	0.852150065
Gallbladder Diseases	Myopathy, Central Core	0.992856941
Parkinson Disease	Myopathy, Central Core	0.97850492
Prion Diseases	Myopathy, Central Core	0.990920812
Charcot-Marie-Tooth Disease	Myopathy, Central Core	0.985933334
von Hippel-Lindau Disease	Myopathy, Central Core	0.881929822
Cataract	Myopathy, Central Core	0.990576774
Graves Disease	Myopathy, Central Core	0.953887569
Brugada Syndrome	Myopathy, Central Core	0.886948875
Hyperlipoproteinemia Type II	Myopathy, Central Core	0.963687271
Lupus Erythematosus, Systemic	Myopathy, Central Core	0.983659642
Hypercholesterolemia	Myopathy, Central Core	0.986182478
Hashimoto Disease	Myopathy, Central Core	0.953887569
Hyperbilirubinemia	Myopathy, Central Core	0.992856941
Hidradenitis Suppurativa	Hypokalemic Periodic Paralysis	0.736333441
Basal Cell Nevus Syndrome	Hypokalemic Periodic Paralysis	0.851699215
Hodgkin Disease	Hypokalemic Periodic Paralysis	0.729315803
Carcinoma, Renal Cell	Hypokalemic Periodic Paralysis	0.761917263
Pilomatrixoma	Hypokalemic Periodic Paralysis	0.399285044
Pituitary Neoplasms	Hypokalemic Periodic Paralysis	0.745910386
Thyroid Neoplasms	Hypokalemic Periodic Paralysis	0.734968658
Papilloma, Choroid Plexus	Hypokalemic Periodic Paralysis	0.603096275
Small Cell Lung Carcinoma	Hypokalemic Periodic Paralysis	0.978326193
Prostatic Neoplasms	Hypokalemic Periodic Paralysis	0.707627426
Li-Fraumeni Syndrome	Hypokalemic Periodic Paralysis	0.906423445
Peutz-Jeghers Syndrome	Hypokalemic Periodic Paralysis	0.991058848
Pulmonary Alveolar Proteinosis	Hypokalemic Periodic Paralysis	0.974248941
Wolfram Syndrome	Hypokalemic Periodic Paralysis	0.995736743
Hereditary Sensory and Autonomic Neuropathies	Hypokalemic Periodic Paralysis	0.708602453
Spinocerebellar Degenerations	Hypokalemic Periodic Paralysis	0.995736743
Frontotemporal Lobar Degeneration	Hypokalemic Periodic Paralysis	0.734577571
Amyotrophic Lateral Sclerosis	Hypokalemic Periodic Paralysis	0.954433236
Charcot-Marie-Tooth Disease	Hypokalemic Periodic Paralysis	0.985933334
von Hippel-Lindau Disease	Hypokalemic Periodic Paralysis	0.864843845
Graves Disease	Hypokalemic Periodic Paralysis	0.953887569
Hyperlipoproteinemia Type II	Hypokalemic Periodic Paralysis	0.965589056
Lupus Erythematosus, Systemic	Hypokalemic Periodic Paralysis	0.983659642
Hypercholesterolemia	Hypokalemic Periodic Paralysis	0.994269519
Hashimoto Disease	Hypokalemic Periodic Paralysis	0.953887569
Hidradenitis Suppurativa	Donohue Syndrome	0.681180917
Basal Cell Nevus Syndrome	Donohue Syndrome	0.817310555
Hamartoma Syndrome, Multiple	Donohue Syndrome	0.640665083
Pallister-Hall Syndrome	Donohue Syndrome	0.996357393
Glioma	Donohue Syndrome	0.934431057
Adenomatous Polyposis Coli	Donohue Syndrome	0.812401633
Pilomatrixoma	Donohue Syndrome	0.41119195
Papilloma, Choroid Plexus	Donohue Syndrome	0.423005809
Carcinoma, Non-Small-Cell Lung	Donohue Syndrome	0.957063164
Small Cell Lung Carcinoma	Donohue Syndrome	0.988821541
Urinary Bladder Neoplasms	Donohue Syndrome	0.966924883
Li-Fraumeni Syndrome	Donohue Syndrome	0.732251222
Peutz-Jeghers Syndrome	Donohue Syndrome	0.912990096
Craniosynostoses	Donohue Syndrome	0.966166636
Distal Myopathies	Donohue Syndrome	0.70066159
Myopathies, Structural, Congenital	Donohue Syndrome	0.831669966
Myopathies, Nemaline	Donohue Syndrome	0.896792708
Myopathy, Central Core	Donohue Syndrome	0.950103991
Hypokalemic Periodic Paralysis	Donohue Syndrome	0.725386287
Holoprosencephaly	Donohue Syndrome	0.996357393
Loeys-Dietz Syndrome	Donohue Syndrome	0.766894947
Noonan Syndrome	Donohue Syndrome	0.903766871
Gallbladder Diseases	Donohue Syndrome	0.990255528
Inflammatory Bowel Diseases	Donohue Syndrome	0.919153795
Pulmonary Alveolar Proteinosis	Donohue Syndrome	0.919153795
Wolfram Syndrome	Donohue Syndrome	0.99107085
Hereditary Sensory and Autonomic Neuropathies	Donohue Syndrome	0.441658362
Parkinson Disease	Donohue Syndrome	0.97850492
Cerebral Palsy	Donohue Syndrome	0.988326699
Hartnup Disease	Donohue Syndrome	0.968567361
Spinocerebellar Degenerations	Donohue Syndrome	0.99107085
Frontotemporal Lobar Degeneration	Donohue Syndrome	0.439681105
Seizures, Febrile	Donohue Syndrome	0.99308705
Prion Diseases	Donohue Syndrome	0.975888641
Acrocallosal Syndrome	Donohue Syndrome	0.996357393
Aicardi Syndrome	Donohue Syndrome	0.983146419
Schizencephaly	Donohue Syndrome	0.996357393
von Hippel-Lindau Disease	Donohue Syndrome	0.828082255
Coffin-Lowry Syndrome	Donohue Syndrome	0.926343419
Cataract	Donohue Syndrome	0.781427488
Macular Degeneration	Donohue Syndrome	0.964097395
Cystinuria	Donohue Syndrome	0.993522695
Hypoplastic Left Heart Syndrome	Donohue Syndrome	0.963395703
Brugada Syndrome	Donohue Syndrome	0.672101948
Granulomatous Disease, Chronic	Donohue Syndrome	0.968038515
Incontinentia Pigmenti	Donohue Syndrome	0.705888787
Piebaldism	Donohue Syndrome	0.993879678
Hyperlipoproteinemia Type II	Donohue Syndrome	0.819515544
Darier Disease	Donohue Syndrome	0.968624988
Hypocalcemia	Donohue Syndrome	0.983495781
Diabetes Mellitus, Type 1	Donohue Syndrome	0.836720046
Hypercholesterolemia	Donohue Syndrome	0.851577244
Puberty, Precocious	Donohue Syndrome	0.944231138
Hyperbilirubinemia	Donohue Syndrome	0.990255528
Basal Cell Nevus Syndrome	Holoprosencephaly	0.986336524
Hamartoma Syndrome, Multiple	Holoprosencephaly	0.987224307
Leukemia-Lymphoma, Adult T-Cell	Holoprosencephaly	0.990394512
Adenomatous Polyposis Coli	Holoprosencephaly	0.978027854
Pilomatrixoma	Holoprosencephaly	0.857291287
Pituitary Neoplasms	Holoprosencephaly	0.990883529
Papilloma, Choroid Plexus	Holoprosencephaly	0.953632345
Li-Fraumeni Syndrome	Holoprosencephaly	0.97856776
Myopathies, Structural, Congenital	Holoprosencephaly	0.988300762
Myopathy, Central Core	Holoprosencephaly	0.991655907
Hypokalemic Periodic Paralysis	Holoprosencephaly	0.970011606
Gallbladder Diseases	Holoprosencephaly	0.990255528
Parkinson Disease	Holoprosencephaly	0.97850492
Cerebral Palsy	Holoprosencephaly	0.988326699
Moyamoya Disease	Holoprosencephaly	0.994860919
Cerebral Amyloid Angiopathy	Holoprosencephaly	0.990394512
Frontotemporal Lobar Degeneration	Holoprosencephaly	0.999
Seizures, Febrile	Holoprosencephaly	0.98699978
Prion Diseases	Holoprosencephaly	0.990920812
Dystonic Disorders	Holoprosencephaly	0.988962443
von Hippel-Lindau Disease	Holoprosencephaly	0.987891171
Coffin-Lowry Syndrome	Holoprosencephaly	0.990394512
Myasthenic Syndromes, Congenital	Holoprosencephaly	0.995085341
Albinism, Ocular	Holoprosencephaly	0.993634527
Albinism, Oculocutaneous	Holoprosencephaly	0.993634527
Macular Degeneration	Holoprosencephaly	0.988429465
Primary Ovarian Insufficiency	Holoprosencephaly	0.992626588
Hypoplastic Left Heart Syndrome	Holoprosencephaly	0.960407394
Atrial Fibrillation	Holoprosencephaly	0.994860919
Brugada Syndrome	Holoprosencephaly	0.980920702
Incontinentia Pigmenti	Holoprosencephaly	0.993918584
Piebaldism	Holoprosencephaly	0.993634527
Amyloidosis, Familial	Holoprosencephaly	0.996403133
Hyperlipoproteinemia Type II	Holoprosencephaly	0.966942846
Darier Disease	Holoprosencephaly	0.992113621
[truncated: 3,248 more rows]
