# Supplementary material for: Inference on chains of disease progression based on disease networks
Source: PLoS One. 2019 Jun 28;14(6):e0218871. doi: 10.1371/journal.pone.0218871 (PMC6599221; doi:10.1371/journal.pone.0218871)
Supplement: S1 Dataset — (ZIP) [file pone.0218871.s001.zip › 3_cDPN.csv]

prior disease	posterior disease	weight
Pseudomonas Infections	Bacterial Infections	0.179231466
Pneumonia, Pneumococcal	Bacterial Infections	0.067519098
Coinfection	Bacterial Infections	0.19834042
Diverticulitis	Bacterial Infections	0.040794021
Sepsis	Bacterial Infections	0.12005972
Cellulitis	Bacterial Infections	0.105109296
Suppuration	Bacterial Infections	0.000588291
Abscess	Bacterial Infections	0.104191201
Urinary Tract Infections	Bacterial Infections	0.200604216
Candidiasis	Bacterial Infections	0.138693382
Myelitis	Bacterial Infections	0.110818857
Influenza, Human	Bacterial Infections	0.072966427
AIDS-Related Complex	Bacterial Infections	0.020158159
Neoplasms	Bacterial Infections	0.037677694
Cysts	Bacterial Infections	0.042053895
Choledochal Cyst	Bacterial Infections	0.029353574
Tuberous Sclerosis	Bacterial Infections	0.073952653
Neoplasms by Site	Bacterial Infections	0.04307393
Bone Neoplasms	Bacterial Infections	0.049221165
Colonic Neoplasms	Bacterial Infections	0.02308563
Sigmoid Neoplasms	Bacterial Infections	0.01060239
Rectal Neoplasms	Bacterial Infections	0.027821557
Liver Neoplasms	Bacterial Infections	0.037417683
Multiple Endocrine Neoplasia Type 2a	Bacterial Infections	0.045184891
Bone Marrow Neoplasms	Bacterial Infections	0.04918598
Lung Neoplasms	Bacterial Infections	0.032405083
Prostatic Neoplasms	Bacterial Infections	0.011792377
Urinary Bladder Neoplasms	Bacterial Infections	0.054992482
Neoplasms, Second Primary	Bacterial Infections	0.038807753
Osteoporosis	Bacterial Infections	0.058110496
Intervertebral Disc Degeneration	Bacterial Infections	0.033759251
Spinal Stenosis	Bacterial Infections	0.014203263
Spondylosis	Bacterial Infections	0.034770497
Arthritis	Bacterial Infections	0.052143647
Arthritis, Rheumatoid	Bacterial Infections	0.04234671
Gout	Bacterial Infections	0.023877798
Osteoarthritis	Bacterial Infections	0.029426446
Muscular Diseases	Bacterial Infections	0.039240174
Cholestasis	Bacterial Infections	0.035886834
Cholecystitis	Bacterial Infections	0.023058003
Cholecystitis, Acute	Bacterial Infections	0.024410003
Gastroenteritis	Bacterial Infections	0.06973067
Colitis	Bacterial Infections	0.069929738
Enteritis	Bacterial Infections	0.069059705
Duodenitis	Bacterial Infections	0.083697954
Gastritis	Bacterial Infections	0.098984118
Gastrointestinal Hemorrhage	Bacterial Infections	0.064863835
Peptic Ulcer Hemorrhage	Bacterial Infections	0.062600207
Duodenal Obstruction	Bacterial Infections	0.050009721
Peptic Ulcer	Bacterial Infections	0.062847007
Duodenal Ulcer	Bacterial Infections	0.050009721
Peptic Ulcer Perforation	Bacterial Infections	0.059420443
Intestinal Obstruction	Bacterial Infections	0.058452975
Ileus	Bacterial Infections	0.074504169
Intestinal Pseudo-Obstruction	Bacterial Infections	0.074921536
Hemorrhoids	Bacterial Infections	0.030426704
Stomach Ulcer	Bacterial Infections	0.056336329
Pancreatitis	Bacterial Infections	0.036925297
Noma	Bacterial Infections	0.028660076
Asthma	Bacterial Infections	0.055473945
Bronchitis	Bacterial Infections	0.102862728
Bronchitis, Chronic	Bacterial Infections	0.099085735
Lung Diseases	Bacterial Infections	0.069611586
Pneumonia	Bacterial Infections	0.112513621
Pulmonary Fibrosis	Bacterial Infections	0.058714464
Sinusitis	Bacterial Infections	0.051631946
Pleural Effusion	Bacterial Infections	0.057690256
Respiratory Insufficiency	Bacterial Infections	0.06806997
Airway Obstruction	Bacterial Infections	0.048355722
Ear Diseases	Bacterial Infections	0.052011013
Hypotension, Orthostatic	Bacterial Infections	0.037255406
Brain Diseases	Bacterial Infections	0.105739847
Parkinson Disease	Bacterial Infections	0.070545912
Brain Ischemia	Bacterial Infections	0.034121228
Cerebral Infarction	Bacterial Infections	0.036855182
Ischemic Attack, Transient	Bacterial Infections	0.034121228
Dementia, Vascular	Bacterial Infections	0.098823879
Intracranial Arteriosclerosis	Bacterial Infections	0.07399533
Dementia	Bacterial Infections	0.0990382
Alzheimer Disease	Bacterial Infections	0.09841691
Epilepsy	Bacterial Infections	0.071557252
Tic Disorders	Bacterial Infections	0.062121702
Spinal Cord Diseases	Bacterial Infections	0.024033694
Spinal Cord Injuries	Bacterial Infections	0.048194565
Neural Tube Defects	Bacterial Infections	0.043845657
Neurologic Manifestations	Bacterial Infections	0.071419905
Tics	Bacterial Infections	0.125635741
Aphasia	Bacterial Infections	0.077325718
Delirium	Bacterial Infections	0.072475149
Coma	Bacterial Infections	0.045029839
Syncope	Bacterial Infections	0.02064059
Pain	Bacterial Infections	0.025562509
Paralysis	Bacterial Infections	0.075536645
Dizziness	Bacterial Infections	0.011485254
Neuritis	Bacterial Infections	0.033380166
Polyneuropathies	Bacterial Infections	0.067759412
Glaucoma	Bacterial Infections	0.023993456
Prostatitis	Bacterial Infections	0.028028432
Androgen-Insensitivity Syndrome	Bacterial Infections	0.056728685
Kidney Diseases	Bacterial Infections	0.065256132
Hydronephrosis	Bacterial Infections	0.085060743
Nephritis	Bacterial Infections	0.103982533
Pyelonephritis	Bacterial Infections	0.11864958
Nephrosis	Bacterial Infections	0.085060743
Renal Insufficiency	Bacterial Infections	0.086509887
Acute Kidney Injury	Bacterial Infections	0.080837443
Renal Insufficiency, Chronic	Bacterial Infections	0.065286729
Kidney Failure, Chronic	Bacterial Infections	0.065553588
Urinary Bladder Neck Obstruction	Bacterial Infections	0.033600018
Cystitis	Bacterial Infections	0.042865474
Urinary Bladder Calculi	Bacterial Infections	0.0216936
Cardiovascular Diseases	Bacterial Infections	0.055428347
Heart Diseases	Bacterial Infections	0.05202054
Arrhythmias, Cardiac	Bacterial Infections	0.036817859
Atrial Fibrillation	Bacterial Infections	0.031115536
Atrial Flutter	Bacterial Infections	0.020425661
Cardiac Complexes, Premature	Bacterial Infections	0.02719461
Atrial Premature Complexes	Bacterial Infections	0.038599835
Ventricular Premature Complexes	Bacterial Infections	0.038599835
Atrioventricular Block	Bacterial Infections	0.021511703
Bundle-Branch Block	Bacterial Infections	0.030613157
Tachycardia	Bacterial Infections	0.027674664
Tachycardia, Paroxysmal	Bacterial Infections	0.024341699
Tachycardia, Supraventricular	Bacterial Infections	0.03184098
Tachycardia, Ventricular	Bacterial Infections	0.024012555
Cardiomegaly	Bacterial Infections	0.049036379
Cardiomyopathies	Bacterial Infections	0.033631281
Myocarditis	Bacterial Infections	0.038585297
Heart Arrest	Bacterial Infections	0.04800817
Heart Failure	Bacterial Infections	0.06957907
Aortic Valve Insufficiency	Bacterial Infections	0.026098802
Mitral Valve Insufficiency	Bacterial Infections	0.025306517
Mitral Valve Stenosis	Bacterial Infections	0.027106929
Myocardial Ischemia	Bacterial Infections	0.040050091
Angina Pectoris	Bacterial Infections	0.017460324
Myocardial Infarction	Bacterial Infections	0.015360481
Anterior Wall Myocardial Infarction	Bacterial Infections	0.008541244
Vascular Diseases	Bacterial Infections	0.071961146
Aneurysm	Bacterial Infections	0.016231112
Atherosclerosis	Bacterial Infections	0.069533
Embolism and Thrombosis	Bacterial Infections	0.045334776
Embolism	Bacterial Infections	0.045004393
Thrombosis	Bacterial Infections	0.04574628
Thrombophlebitis	Bacterial Infections	0.050557601
Hypertension	Bacterial Infections	0.026678543
Hypertension, Malignant	Bacterial Infections	0.035689685
Hypotension	Bacterial Infections	0.048021842
Peripheral Vascular Diseases	Bacterial Infections	0.065334493
Phlebitis	Bacterial Infections	0.050586517
Varicose Veins	Bacterial Infections	0.074920582
Anemia	Bacterial Infections	0.086094906
Hemoglobin SC Disease	Bacterial Infections	0.068960156
Anemia, Iron-Deficiency	Bacterial Infections	0.064213947
Thrombocytopenia	Bacterial Infections	0.060342405
Glycogen Storage Disease Type VI	Bacterial Infections	0.067010268
Acidosis	Bacterial Infections	0.076567009
Diabetes Mellitus	Bacterial Infections	0.057192048
Diabetes Mellitus, Type 1	Bacterial Infections	0.057192431
Diabetes Mellitus, Type 2	Bacterial Infections	0.045173263
Hyperkalemia	Bacterial Infections	0.084042063
Hypernatremia	Bacterial Infections	0.118247089
Hypokalemia	Bacterial Infections	0.069166031
Hyponatremia	Bacterial Infections	0.069148012
Malnutrition	Bacterial Infections	0.113419752
Protein-Energy Malnutrition	Bacterial Infections	0.113331948
Diabetes Complications	Bacterial Infections	0.071796862
Goiter	Bacterial Infections	0.020370935
Hypothyroidism	Bacterial Infections	0.031284236
Calculi	Bacterial Infections	0.027217357
Constriction, Pathologic	Bacterial Infections	0.036858111
Diverticulum	Bacterial Infections	0.042603848
Hernia	Bacterial Infections	0.0229753
Hernia, Diaphragmatic	Bacterial Infections	0.03441143
Disease	Bacterial Infections	0.111084754
Syndrome	Bacterial Infections	0.01272364
Acute Disease	Bacterial Infections	0.068108533
Chronic Disease	Bacterial Infections	0.056467449
Emphysema	Bacterial Infections	0.056017867
Fibrosis	Bacterial Infections	0.05411926
Hemorrhage	Bacterial Infections	0.086131486
Ischemia	Bacterial Infections	0.03409411
Infarction	Bacterial Infections	0.018568317
Necrosis	Bacterial Infections	0.094670552
Gangrene	Bacterial Infections	0.051939955
Sclerosis	Bacterial Infections	0.070017341
Shock	Bacterial Infections	0.059117467
Ulcer	Bacterial Infections	0.068624372
Edema	Bacterial Infections	0.064970798
Chest Pain	Bacterial Infections	0.002896872
Urological Manifestations	Bacterial Infections	0.071419905
Alcoholism	Bacterial Infections	0.016968603
Wounds and Injuries	Bacterial Infections	0.053528688
Spinal Injuries	Bacterial Infections	0.04822381
Spinal Fractures	Bacterial Infections	0.044786563
Contusions	Bacterial Infections	0.037565804
Femoral Neck Fractures	Bacterial Infections	0.048716231
Fractures, Closed	Bacterial Infections	0.044925237
Rib Fractures	Bacterial Infections	0.035816635
Lacerations	Bacterial Infections	0.026357539
Rupture	Bacterial Infections	0.015597479
Sprains and Strains	Bacterial Infections	0.003347888
Bacterial Infections	Bacteremia	0.140471165
Endocarditis, Bacterial	Bacteremia	0.195856119
Endocarditis, Subacute Bacterial	Bacteremia	0.195856119
Gram-Negative Bacterial Infections	Bacteremia	0.138518862
Proteus Infections	Bacteremia	0.11183664
Haemophilus Infections	Bacteremia	0.055106832
Pseudomonas Infections	Bacteremia	0.110856339
Syphilis	Bacteremia	0.083304287
Tuberculosis	Bacteremia	0.039690837
Tuberculosis, Pulmonary	Bacteremia	0.059982995
Clostridium Infections	Bacteremia	0.1119945
Pneumonia, Pneumococcal	Bacteremia	0.121912734
Rheumatic Heart Disease	Bacteremia	0.039890302
Pneumonia, Bacterial	Bacteremia	0.076600131
Infection	Bacteremia	0.19161835
Osteitis	Bacteremia	0.037577928
Osteomyelitis	Bacteremia	0.110340658
Coinfection	Bacteremia	0.14197151
Endophthalmitis	Bacteremia	0.016586502
Appendicitis	Bacteremia	0.01688688
Diverticulitis	Bacteremia	0.057579787
Peritonitis	Bacteremia	0.037466011
Respiratory Tract Infections	Bacteremia	0.046715852
Sepsis	Bacteremia	0.15113481
Cellulitis	Bacteremia	0.097266644
Tinea	Bacteremia	0.080219005
Suppuration	Bacteremia	0.009250065
Abscess	Bacteremia	0.098485216
Empyema	Bacteremia	0.06434582
Urinary Tract Infections	Bacteremia	0.109712768
Candidiasis	Bacteremia	0.103401331
Myelitis	Bacteremia	0.098440297
Bell Palsy	Bacteremia	0.025000591
Herpes Simplex	Bacteremia	0.099769245
Herpes Zoster	Bacteremia	0.041949045
Hepatitis A	Bacteremia	0.077947757
Hepatitis C	Bacteremia	0.077956829
Hepatitis C, Chronic	Bacteremia	0.063437256
Hepatitis D	Bacteremia	0.087263743
Hepatitis E	Bacteremia	0.077947757
Pneumonia, Viral	Bacteremia	0.019293298
Influenza, Human	Bacteremia	0.055652725
AIDS-Related Complex	Bacteremia	0.016926733
Neoplasms	Bacteremia	0.037047585
Cysts	Bacteremia	0.061109199
Choledochal Cyst	Bacteremia	0.090485955
Tuberous Sclerosis	Bacteremia	0.046890035
Leukemia	Bacteremia	0.116495397
Leukemia, Lymphoid	Bacteremia	0.092382987
Leukemia, Myeloid	Bacteremia	0.148729903
Lymphoma	Bacteremia	0.116755648
Lymphoma, Non-Hodgkin	Bacteremia	0.11240976
Neoplasms, Connective Tissue	Bacteremia	0.014879959
Sarcoma	Bacteremia	0.109454313
Melanoma	Bacteremia	0.002364483
Multiple Myeloma	Bacteremia	0.094166784
Neoplasms by Site	Bacteremia	0.03981272
Abdominal Neoplasms	Bacteremia	0.002947425
Bone Neoplasms	Bacteremia	0.039763387
Spinal Neoplasms	Bacteremia	0.037003024
Esophageal Neoplasms	Bacteremia	0.047585795
Intestinal Neoplasms	Bacteremia	0.039643698
Colonic Neoplasms	Bacteremia	0.025567916
Sigmoid Neoplasms	Bacteremia	0.021224965
Rectal Neoplasms	Bacteremia	0.037408993
Anus Neoplasms	Bacteremia	0.038075459
Stomach Neoplasms	Bacteremia	0.032208529
Liver Neoplasms	Bacteremia	0.060967491
Pancreatic Neoplasms	Bacteremia	0.09891593
Adrenal Gland Neoplasms	Bacteremia	0.038339846
Multiple Endocrine Neoplasia Type 2a	Bacteremia	0.042819348
Ovarian Neoplasms	Bacteremia	0.011355963
Pharyngeal Neoplasms	Bacteremia	0.02643996
Bone Marrow Neoplasms	Bacteremia	0.041484323
Brain Neoplasms	Bacteremia	0.037421396
Spinal Cord Neoplasms	Bacteremia	0.0367456
Pelvic Neoplasms	Bacteremia	0.023508645
Skin Neoplasms	Bacteremia	0.023918017
Soft Tissue Neoplasms	Bacteremia	0.009667772
Splenic Neoplasms	Bacteremia	0.045644272
Thoracic Neoplasms	Bacteremia	0.020445787
Mediastinal Neoplasms	Bacteremia	0.045173154
Lung Neoplasms	Bacteremia	0.025168789
Uterine Cervical Neoplasms	Bacteremia	0.019277021
Prostatic Neoplasms	Bacteremia	0.015031643
Kidney Neoplasms	Bacteremia	0.036440276
Ureteral Neoplasms	Bacteremia	0.02373917
Urinary Bladder Neoplasms	Bacteremia	0.039778712
Neoplasms, Second Primary	Bacteremia	0.035792245
Mucolipidoses	Bacteremia	0.101129036
Osteoporosis	Bacteremia	0.022209397
Osteitis Deformans	Bacteremia	0.036469497
Intervertebral Disc Degeneration	Bacteremia	0.005574015
Scoliosis	Bacteremia	0.00775342
Spinal Stenosis	Bacteremia	0.007002855
Spondylosis	Bacteremia	0.019229778
Foot Deformities	Bacteremia	0.018333382
Foot Deformities, Acquired	Bacteremia	0.014818148
Arthralgia	Bacteremia	0.045620665
Shoulder Pain	Bacteremia	0.016746232
Arthritis	Bacteremia	0.063742778
Arthritis, Rheumatoid	Bacteremia	0.044428326
Chondrocalcinosis	Bacteremia	0.052245415
Gout	Bacteremia	0.041636065
Osteoarthritis	Bacteremia	0.012493943
Bursitis	Bacteremia	0.04607508
Contracture	Bacteremia	0.085684177
Muscular Diseases	Bacteremia	0.046153317
Myalgia	Bacteremia	0.045299703
Myositis	Bacteremia	0.048521087
Polymyalgia Rheumatica	Bacteremia	0.042730977
Rheumatic Diseases	Bacteremia	0.051216667
Cholestasis	Bacteremia	0.102536709
Cholangitis	Bacteremia	0.160938143
Cholecystitis	Bacteremia	0.057534392
Cholecystitis, Acute	Bacteremia	0.057762217
Esophageal Diseases	Bacteremia	0.093818624
Gastroesophageal Reflux	Bacteremia	0.05572981
Esophageal and Gastric Varices	Bacteremia	0.097354487
Mallory-Weiss Syndrome	Bacteremia	0.040410842
Esophagitis	Bacteremia	0.061730299
Esophagitis, Peptic	Bacteremia	0.040658789
Gastroenteritis	Bacteremia	0.063313629
Colitis	Bacteremia	0.062543898
Enteritis	Bacteremia	0.062609407
Duodenitis	Bacteremia	0.041689826
Gastritis	Bacteremia	0.042092595
Gastritis, Atrophic	Bacteremia	0.007527737
Crohn Disease	Bacteremia	0.04542859
Gastrointestinal Hemorrhage	Bacteremia	0.060342885
Hematemesis	Bacteremia	0.075829815
Peptic Ulcer Hemorrhage	Bacteremia	0.034328637
Irritable Bowel Syndrome	Bacteremia	0.024759136
Duodenal Obstruction	Bacteremia	0.023317231
Peptic Ulcer	Bacteremia	0.033722162
Duodenal Ulcer	Bacteremia	0.023317231
Peptic Ulcer Perforation	Bacteremia	0.028993062
Intestinal Obstruction	Bacteremia	0.046215232
Ileus	Bacteremia	0.058958222
Intestinal Pseudo-Obstruction	Bacteremia	0.059034932
Intestinal Volvulus	Bacteremia	0.040392631
Hemorrhoids	Bacteremia	0.017829951
Rectal Prolapse	Bacteremia	0.019087377
Stomach Ulcer	Bacteremia	0.031709339
Pyloric Stenosis	Bacteremia	0.03738801
Pyloric Stenosis, Hypertrophic	Bacteremia	0.03738801
Liver Diseases	Bacteremia	0.050143851
Hepatic Encephalopathy	Bacteremia	0.097408616
Hepatitis	Bacteremia	0.077947757
Hepatitis, Chronic	Bacteremia	0.063437256
Hypertension, Portal	Bacteremia	0.100130059
Liver Cirrhosis	Bacteremia	0.073766716
Liver Cirrhosis, Alcoholic	Bacteremia	0.061623541
Liver Diseases, Alcoholic	Bacteremia	0.048254141
Pancreatitis	Bacteremia	0.064778908
Pancreatitis, Chronic	Bacteremia	0.07829673
Noma	Bacteremia	0.021900255
Sialadenitis	Bacteremia	0.061838137
Pharyngitis	Bacteremia	0.070924275
Asthma	Bacteremia	0.018078337
Status Asthmaticus	Bacteremia	0.014156751
Bronchitis	Bacteremia	0.045658833
Bronchitis, Chronic	Bacteremia	0.043975952
Bronchopneumonia	Bacteremia	0.07525278
Vocal Cord Paralysis	Bacteremia	0.05729927
Lung Diseases	Bacteremia	0.031260961
Hypertension, Pulmonary	Bacteremia	0.040018858
Familial Primary Pulmonary Hypertension	Bacteremia	0.040018858
Pneumoconiosis	Bacteremia	0.00973684
Anthracosis	Bacteremia	0.01157198
Asbestosis	Bacteremia	0.01598869
Pneumonia	Bacteremia	0.102465779
Pulmonary Eosinophilia	Bacteremia	0.060105889
Pulmonary Fibrosis	Bacteremia	0.036445248
Epistaxis	Bacteremia	0.03194288
Sinusitis	Bacteremia	0.036293104
Ethmoid Sinusitis	Bacteremia	0.026888388
Maxillary Sinusitis	Bacteremia	0.032464389
Rhinitis	Bacteremia	0.000260244
Pleural Effusion	Bacteremia	0.061050657
Pleurisy	Bacteremia	0.039053199
Pneumothorax	Bacteremia	0.006707421
Cough	Bacteremia	0.021278046
Respiratory Insufficiency	Bacteremia	0.049213952
Airway Obstruction	Bacteremia	0.031956049
Otorhinolaryngologic Diseases	Bacteremia	0.061204273
Ear Diseases	Bacteremia	0.036184783
Hearing Loss	Bacteremia	0.026229432
Otitis	Bacteremia	0.057818219
Otitis Externa	Bacteremia	0.067454698
Otitis Media	Bacteremia	0.052580048
Nervous System Diseases	Bacteremia	0.05644656
Multiple Sclerosis	Bacteremia	0.068889704
Giant Cell Arteritis	Bacteremia	0.050810076
Autonomic Nervous System Diseases	Bacteremia	0.069046876
Hypotension, Orthostatic	Bacteremia	0.032988955
Brain Diseases	Bacteremia	0.078984764
Basal Ganglia Diseases	Bacteremia	0.062285247
Parkinson Disease	Bacteremia	0.043379373
Brain Ischemia	Bacteremia	0.015713666
Cerebral Infarction	Bacteremia	0.037108937
Ischemic Attack, Transient	Bacteremia	0.015713666
Carotid Stenosis	Bacteremia	0.00366979
Dementia, Vascular	Bacteremia	0.067861607
Intracranial Arteriosclerosis	Bacteremia	0.046932713
Intracranial Hemorrhages	Bacteremia	0.040773879
Cerebral Hemorrhage	Bacteremia	0.04103888
Hematoma, Subdural	Bacteremia	0.019560254
Subarachnoid Hemorrhage	Bacteremia	0.06921642
Dementia	Bacteremia	0.069579738
Alzheimer Disease	Bacteremia	0.068716191
Epilepsy	Bacteremia	0.071587027
Epilepsies, Partial	Bacteremia	0.05026753
Epilepsy, Generalized	Bacteremia	0.080002753
Seizures	Bacteremia	0.066298706
Hydrocephalus	Bacteremia	0.053989927
Hypoxia, Brain	Bacteremia	0.055220988
Hypertensive Encephalopathy	Bacteremia	0.01735084
Meningitis	Bacteremia	0.085187561
Scrapie	Bacteremia	0.032715288
Movement Disorders	Bacteremia	0.040105444
Dyskinesias	Bacteremia	0.025318243
Essential Tremor	Bacteremia	0.019676698
Tic Disorders	Bacteremia	0.052326701
Spinal Cord Diseases	Bacteremia	0.010740722
Spinal Cord Injuries	Bacteremia	0.033897727
Neural Tube Defects	Bacteremia	0.044563285
Neurologic Manifestations	Bacteremia	0.067727181
Ataxia	Bacteremia	0.036294573
Tics	Bacteremia	0.133113675
Tremor	Bacteremia	0.019676698
Aphasia	Bacteremia	0.045679465
Delirium	Bacteremia	0.055658978
Unconsciousness	Bacteremia	0.017607707
Coma	Bacteremia	0.035187423
Syncope	Bacteremia	0.021346353
Intellectual Disability	Bacteremia	0.040139743
Hallucinations	Bacteremia	0.045593187
Muscular Atrophy	Bacteremia	0.050816437
Spasm	Bacteremia	0.066659773
Pain	Bacteremia	0.012272329
Back Pain	Bacteremia	0.050354509
Low Back Pain	Bacteremia	0.043735912
Headache	Bacteremia	0.020912076
Neuralgia	Bacteremia	0.013676234
Sciatica	Bacteremia	0.001257718
Paralysis	Bacteremia	0.049910854
Paraplegia	Bacteremia	0.092863015
Dizziness	Bacteremia	0.003751495
Blindness	Bacteremia	0.035117897
Urinary Bladder, Neurogenic	Bacteremia	0.099281517
Peripheral Nervous System Diseases	Bacteremia	0.05054151
Brachial Plexus Neuritis	Bacteremia	0.002387197
Mononeuropathies	Bacteremia	0.026828983
Carpal Tunnel Syndrome	Bacteremia	0.001216056
Neuritis	Bacteremia	0.013018643
Polyneuropathies	Bacteremia	0.058229932
Polyradiculopathy	Bacteremia	0.089672638
Radiculopathy	Bacteremia	0.009308525
Neurotoxicity Syndromes	Bacteremia	0.09666973
Skull Fractures	Bacteremia	0.057294403
Conjunctivitis	Bacteremia	0.073401997
Vitreous Hemorrhage	Bacteremia	0.038139016
Cataract	Bacteremia	0.009001402
Glaucoma	Bacteremia	0.004022861
Diabetic Retinopathy	Bacteremia	0.054309458
Epididymitis	Bacteremia	0.069678279
Phimosis	Bacteremia	0.033795311
Prostatitis	Bacteremia	0.048827878
Orchitis	Bacteremia	0.069570374
Androgen-Insensitivity Syndrome	Bacteremia	0.045309498
Kidney Diseases	Bacteremia	0.087731343
Hydronephrosis	Bacteremia	0.074670267
Kidney Diseases, Cystic	Bacteremia	0.081576081
Kidney Papillary Necrosis	Bacteremia	0.136252785
Nephritis	Bacteremia	0.125860443
Glomerulonephritis	Bacteremia	0.086180297
Pyelonephritis	Bacteremia	0.14795251
Kidney Calculi	Bacteremia	0.069673103
Nephrosis	Bacteremia	0.074670267
Nephrotic Syndrome	Bacteremia	0.073336415
Renal Insufficiency	Bacteremia	0.091671823
Acute Kidney Injury	Bacteremia	0.087565744
Kidney Tubular Necrosis, Acute	Bacteremia	0.060968211
Renal Insufficiency, Chronic	Bacteremia	0.088027335
Kidney Failure, Chronic	Bacteremia	0.090588278
Urethral Stricture	Bacteremia	0.063481381
Urinary Bladder Neck Obstruction	Bacteremia	0.027772217
Urethritis	Bacteremia	0.074149039
Cystitis	Bacteremia	0.062694136
Urinary Bladder Calculi	Bacteremia	0.044294095
Proteinuria	Bacteremia	0.075097712
Urinary Incontinence	Bacteremia	0.079590583
Vaginitis	Bacteremia	0.078754801
Vulvovaginitis	Bacteremia	0.091811451
Cardiovascular Diseases	Bacteremia	0.035836075
Heart Diseases	Bacteremia	0.036198723
Arrhythmias, Cardiac	Bacteremia	0.023647078
Atrial Fibrillation	Bacteremia	0.028050235
Atrial Flutter	Bacteremia	0.02203121
Atrial Premature Complexes	Bacteremia	0.006687094
Ventricular Premature Complexes	Bacteremia	0.006687094
Heart Block	Bacteremia	0.034372017
Atrioventricular Block	Bacteremia	0.015545353
Bundle-Branch Block	Bacteremia	0.009709154
Tachycardia	Bacteremia	0.02207281
Tachycardia, Paroxysmal	Bacteremia	0.018795937
Tachycardia, Supraventricular	Bacteremia	0.02643971
Tachycardia, Ventricular	Bacteremia	0.019486043
Ventricular Fibrillation	Bacteremia	0.027985415
Cardiomegaly	Bacteremia	0.044473977
Cardiomyopathies	Bacteremia	0.041368837
Myocarditis	Bacteremia	0.115692922
Endocarditis	Bacteremia	0.145651574
Heart Aneurysm	Bacteremia	0.017949091
Heart Arrest	Bacteremia	0.040743684
Heart Failure	Bacteremia	0.054654505
Aortic Valve Insufficiency	Bacteremia	0.040873773
Aortic Valve Stenosis	Bacteremia	0.060151553
Mitral Valve Insufficiency	Bacteremia	0.037899404
Mitral Valve Stenosis	Bacteremia	0.05225113
Myocardial Ischemia	Bacteremia	0.033185155
Angina Pectoris	Bacteremia	0.014931323
Coronary Occlusion	Bacteremia	0.014866275
Myocardial Infarction	Bacteremia	0.010097153
Anterior Wall Myocardial Infarction	Bacteremia	0.010288743
Shock, Cardiogenic	Bacteremia	0.002413864
Pericarditis	Bacteremia	0.02772582
Pulmonary Heart Disease	Bacteremia	0.018962693
Vascular Diseases	Bacteremia	0.049917754
Aneurysm	Bacteremia	0.015646345
Aneurysm, Ruptured	Bacteremia	0.006360635
Angiodysplasia	Bacteremia	0.044841219
Atherosclerosis	Bacteremia	0.038005442
Intermittent Claudication	Bacteremia	0.001240932
Arteritis	Bacteremia	0.064394314
Embolism and Thrombosis	Bacteremia	0.034613115
Embolism	Bacteremia	0.037171254
Thrombosis	Bacteremia	0.035277818
Venous Thrombosis	Bacteremia	0.10689786
Thrombophlebitis	Bacteremia	0.035270057
Hypertension	Bacteremia	0.011959219
Hypertension, Malignant	Bacteremia	0.021026417
Hypotension	Bacteremia	0.04570553
Peripheral Vascular Diseases	Bacteremia	0.04058855
Phlebitis	Bacteremia	0.035264258
Varicose Veins	Bacteremia	0.054021805
Varicose Ulcer	Bacteremia	0.041897139
Venous Insufficiency	Bacteremia	0.055302284
Hematologic Diseases	Bacteremia	0.096083706
Anemia	Bacteremia	0.073307583
Anemia, Hemolytic	Bacteremia	0.103249941
Hemoglobin SC Disease	Bacteremia	0.049366416
Anemia, Iron-Deficiency	Bacteremia	0.054816983
Anemia, Pernicious	Bacteremia	0.051506218
Thrombocytopenia	Bacteremia	0.099551476
Polycythemia Vera	Bacteremia	0.002166205
Eosinophilia	Bacteremia	0.064271172
Polycythemia	Bacteremia	0.003855658
Lymphadenitis	Bacteremia	0.061743203
Lymphedema	Bacteremia	0.098862702
Congenital Abnormalities	Bacteremia	0.047733564
Cryopyrin-Associated Periodic Syndromes	Bacteremia	0.089672638
Glycogen Storage Disease Type VI	Bacteremia	0.056305465
Hernia, Umbilical	Bacteremia	0.008211131
Lupus Erythematosus, Systemic	Bacteremia	0.073768852
Dermatitis	Bacteremia	0.070272757
Dermatitis, Contact	Bacteremia	0.065341547
Eczema	Bacteremia	0.064165934
Erythema	Bacteremia	0.075772623
Exanthema	Bacteremia	0.059843374
Psoriasis	Bacteremia	0.049517032
Urticaria	Bacteremia	0.04128453
Blister	Bacteremia	0.022133487
Acidosis	Bacteremia	0.080044076
Ketosis	Bacteremia	0.089515436
Alkalosis	Bacteremia	0.061378929
Calcinosis	Bacteremia	0.052245415
Diabetes Mellitus	Bacteremia	0.053380687
Diabetes Mellitus, Type 1	Bacteremia	0.05338107
Diabetes Mellitus, Type 2	Bacteremia	0.042850828
Hypoglycemia	Bacteremia	0.05247432
Phosphorus Metabolism Disorders	Bacteremia	0.090411732
Hyperkalemia	Bacteremia	0.074339362
Hypernatremia	Bacteremia	0.094831198
Hypokalemia	Bacteremia	0.056356074
Hyponatremia	Bacteremia	0.051876829
Malnutrition	Bacteremia	0.095940963
Avitaminosis	Bacteremia	0.056304248
Ascorbic Acid Deficiency	Bacteremia	0.058059417
Vitamin A Deficiency	Bacteremia	0.056304248
Vitamin B Deficiency	Bacteremia	0.05123739
Vitamin B 12 Deficiency	Bacteremia	0.048456389
Vitamin D Deficiency	Bacteremia	0.056304248
Vitamin E Deficiency	Bacteremia	0.056304248
Protein-Energy Malnutrition	Bacteremia	0.095323356
Diabetes Complications	Bacteremia	0.060843922
Goiter	Bacteremia	0.0140432
Thyrotoxicosis	Bacteremia	0.040813478
Thyroid Crisis	Bacteremia	0.028406054
Hypothyroidism	Bacteremia	0.024073779
Atrophy	Bacteremia	0.031634615
Calculi	Bacteremia	0.057883078
Constriction, Pathologic	Bacteremia	0.029883495
Diverticulum	Bacteremia	0.035022887
Fistula	Bacteremia	0.068032125
Hernia	Bacteremia	0.005007075
Hernia, Femoral	Bacteremia	0.007154923
Hernia, Inguinal	Bacteremia	0.001627624
Hernia, Ventral	Bacteremia	0.017638268
Hernia, Diaphragmatic	Bacteremia	0.007403688
Sudden Infant Death	Bacteremia	0.062360477
Disease	Bacteremia	0.083427595
Syndrome	Bacteremia	0.012199426
Acute Disease	Bacteremia	0.058355883
Chronic Disease	Bacteremia	0.055696339
Emphysema	Bacteremia	0.02368534
Fibrosis	Bacteremia	0.052804093
Hemorrhage	Bacteremia	0.057309163
Jaundice	Bacteremia	0.102693303
Inflammation	Bacteremia	0.04870232
Ischemia	Bacteremia	0.015604594
Infarction	Bacteremia	0.013808745
Necrosis	Bacteremia	0.107504962
Gangrene	Bacteremia	0.026505389
Sclerosis	Bacteremia	0.038534549
Shock	Bacteremia	0.073628348
Ulcer	Bacteremia	0.036600794
Cachexia	Bacteremia	0.072568558
Edema	Bacteremia	0.063323251
Heart Murmurs	Bacteremia	0.071053878
Colic	Bacteremia	0.023379704
Renal Colic	Bacteremia	0.023383838
Pelvic Pain	Bacteremia	0.055338626
Anorexia	Bacteremia	0.060954083
Dyspepsia	Bacteremia	0.033854625
Vomiting	Bacteremia	0.068088915
Urological Manifestations	Bacteremia	0.067727181
Poisoning	Bacteremia	0.049525835
Bites and Stings	Bacteremia	0.056209369
Substance-Related Disorders	Bacteremia	0.054800906
Alcoholic Intoxication	Bacteremia	0.00275094
Alcoholism	Bacteremia	0.026590557
Wounds and Injuries	Bacteremia	0.044634957
Amputation, Traumatic	Bacteremia	0.0597681
Spinal Injuries	Bacteremia	0.033787143
Spinal Fractures	Bacteremia	0.031080017
Burns	Bacteremia	0.047040493
Contusions	Bacteremia	0.020897192
Dislocations	Bacteremia	0.01023789
Foreign Bodies	Bacteremia	0.05618407
Fractures, Bone	Bacteremia	0.005476981
Femoral Neck Fractures	Bacteremia	0.018718944
Fractures, Closed	Bacteremia	0.016221727
Fractures, Open	Bacteremia	0.019205308
Fractures, Spontaneous	Bacteremia	0.058442326
Colles' Fracture	Bacteremia	0.000186783
Rib Fractures	Bacteremia	0.023287106
Lacerations	Bacteremia	0.030375436
Multiple Trauma	Bacteremia	0.041973756
Rupture	Bacteremia	0.009725097
Thoracic Injuries	Bacteremia	0.027800051
Bacterial Infections	Brain Abscess	0.195586896
Meningitis, Bacterial	Brain Abscess	0.63023348
Tuberculosis, Meningeal	Brain Abscess	0.720344739
Tuberculosis	Brain Abscess	0.411177724
Tuberculosis, Central Nervous System	Brain Abscess	0.752306469
Tuberculosis, Pulmonary	Brain Abscess	0.446933514
Pneumonia, Pneumococcal	Brain Abscess	0.178571641
Pneumonia, Bacterial	Brain Abscess	0.277828571
Osteomyelitis	Brain Abscess	0.19599776
Coinfection	Brain Abscess	0.245489542
Abscess	Brain Abscess	0.144338662
Urinary Tract Infections	Brain Abscess	0.103749801
Candidiasis	Brain Abscess	0.168033106
Encephalitis	Brain Abscess	0.427215972
Myelitis	Brain Abscess	0.242209272
Bone Neoplasms	Brain Abscess	0.227301626
Spinal Neoplasms	Brain Abscess	0.362334789
Breast Neoplasms	Brain Abscess	0.105511411
Breast Neoplasms, Male	Brain Abscess	0.113588908
Colonic Neoplasms	Brain Abscess	0.095489428
Sigmoid Neoplasms	Brain Abscess	0.187010922
Bone Marrow Neoplasms	Brain Abscess	0.232666384
Nervous System Neoplasms	Brain Abscess	0.385598704
Brain Neoplasms	Brain Abscess	0.305812433
Spinal Cord Neoplasms	Brain Abscess	0.367619286
Lung Neoplasms	Brain Abscess	0.168937765
Prostatic Neoplasms	Brain Abscess	0.084148361
Neoplasms, Second Primary	Brain Abscess	0.210493143
Spinal Diseases	Brain Abscess	0.387198196
Intervertebral Disc Degeneration	Brain Abscess	0.192882298
Arthritis	Brain Abscess	0.135297213
Arthritis, Rheumatoid	Brain Abscess	0.147666155
Osteoarthritis	Brain Abscess	0.12486798
Gastroenteritis	Brain Abscess	0.079232321
Colitis	Brain Abscess	0.080334763
Enteritis	Brain Abscess	0.073131359
Peptic Ulcer Hemorrhage	Brain Abscess	0.135483639
Peptic Ulcer	Brain Abscess	0.134583862
Intestinal Obstruction	Brain Abscess	0.158142048
Stomach Ulcer	Brain Abscess	0.106627506
Bronchitis	Brain Abscess	0.004429354
Bronchitis, Chronic	Brain Abscess	0.048528702
Pneumoconiosis	Brain Abscess	0.307264915
Pneumonia	Brain Abscess	0.189784641
Pulmonary Fibrosis	Brain Abscess	0.142440706
Respiratory Insufficiency	Brain Abscess	0.150313741
Airway Obstruction	Brain Abscess	0.085486348
Ear Diseases	Brain Abscess	0.016021584
Hearing Loss	Brain Abscess	0.227457872
Hearing Loss, Sensorineural	Brain Abscess	0.388251866
Tinnitus	Brain Abscess	0.437742107
Vestibular Neuronitis	Brain Abscess	0.381805308
Brain Ischemia	Brain Abscess	0.074120412
Ischemic Attack, Transient	Brain Abscess	0.074120412
Epilepsy	Brain Abscess	0.254133918
Meningitis	Brain Abscess	0.445220284
Spinal Cord Diseases	Brain Abscess	0.063509691
Neural Tube Defects	Brain Abscess	0.294390366
Tics	Brain Abscess	0.078869015
Delirium	Brain Abscess	0.221389926
Pain	Brain Abscess	0.069663832
Headache	Brain Abscess	0.279149653
Cardiovascular Diseases	Brain Abscess	0.0861596
Heart Diseases	Brain Abscess	0.016035524
Arrhythmias, Cardiac	Brain Abscess	0.017983599
Atrioventricular Block	Brain Abscess	0.07448348
Bundle-Branch Block	Brain Abscess	0.071171672
Cardiomegaly	Brain Abscess	0.134896659
Myocarditis	Brain Abscess	0.19322505
Heart Failure	Brain Abscess	0.002190015
Mitral Valve Stenosis	Brain Abscess	0.184460422
Myocardial Ischemia	Brain Abscess	0.011022417
Inferior Wall Myocardial Infarction	Brain Abscess	0.122321312
Pericarditis	Brain Abscess	0.270653456
Pericarditis, Constrictive	Brain Abscess	0.511025107
Vascular Diseases	Brain Abscess	0.082829614
Hypertension	Brain Abscess	0.071881074
Hypertension, Malignant	Brain Abscess	0.190134416
Prehypertension	Brain Abscess	0.370161084
Hemoglobin SC Disease	Brain Abscess	0.066044588
Glycogen Storage Disease Type VI	Brain Abscess	0.124387486
Hernia, Umbilical	Brain Abscess	0.238489365
Acne Vulgaris	Brain Abscess	0.652022607
Diabetes Mellitus	Brain Abscess	0.011337774
Diabetes Mellitus, Type 1	Brain Abscess	0.011338157
Hypokalemia	Brain Abscess	0.036925152
Hyponatremia	Brain Abscess	0.134451831
Malnutrition	Brain Abscess	0.089330995
Protein-Energy Malnutrition	Brain Abscess	0.092914269
Goiter	Brain Abscess	0.191735104
Constriction, Pathologic	Brain Abscess	0.044396042
Hernia	Brain Abscess	0.065511597
Hernia, Inguinal	Brain Abscess	0.128841059
Disease	Brain Abscess	0.109124165
Acute Disease	Brain Abscess	0.048712024
Fibrosis	Brain Abscess	0.108260364
Ischemia	Brain Abscess	0.07401134
Gangrene	Brain Abscess	0.101887285
Shock	Brain Abscess	0.194251058
Ulcer	Brain Abscess	0.083869322
Poisoning	Brain Abscess	0.205519793
Alcoholism	Brain Abscess	0.112491803
Wounds and Injuries	Brain Abscess	0.040804884
Burns	Brain Abscess	0.236070339
Femoral Neck Fractures	Brain Abscess	0.076110446
Fractures, Closed	Brain Abscess	0.011998171
Lacerations	Brain Abscess	0.18465903
Bacterial Infections	Meningitis, Bacterial	0.057691851
Bacteremia	Meningitis, Bacterial	0.141066661
Neurosyphilis	Meningitis, Bacterial	0.225066138
Endocarditis, Bacterial	Meningitis, Bacterial	0.143239398
Endocarditis, Subacute Bacterial	Meningitis, Bacterial	0.143239398
Gram-Negative Bacterial Infections	Meningitis, Bacterial	0.003100781
Lyme Disease	Meningitis, Bacterial	0.512245347
Haemophilus Infections	Meningitis, Bacterial	0.033457655
Pasteurella Infections	Meningitis, Bacterial	0.270554876
Pseudomonas Infections	Meningitis, Bacterial	0.071590133
Syphilis	Meningitis, Bacterial	0.177623604
Syphilis, Latent	Meningitis, Bacterial	0.118590608
Tuberculosis	Meningitis, Bacterial	0.186491969
Tuberculosis, Miliary	Meningitis, Bacterial	0.299673164
Tuberculosis, Pulmonary	Meningitis, Bacterial	0.174740156
Clostridium Infections	Meningitis, Bacterial	0.10429461
Listeriosis	Meningitis, Bacterial	0.836960436
Pneumonia, Pneumococcal	Meningitis, Bacterial	0.052989212
Pneumonia, Bacterial	Meningitis, Bacterial	0.125408953
Infection	Meningitis, Bacterial	0.077499591
Osteitis	Meningitis, Bacterial	0.013881643
Osteomyelitis	Meningitis, Bacterial	0.003049659
Mastoiditis	Meningitis, Bacterial	0.148083347
Coinfection	Meningitis, Bacterial	0.075585609
Communicable Diseases	Meningitis, Bacterial	0.275606313
Endophthalmitis	Meningitis, Bacterial	0.085649645
Diverticulitis	Meningitis, Bacterial	0.016113574
Peritonitis	Meningitis, Bacterial	0.010712786
Sepsis	Meningitis, Bacterial	0.104701376
Dermatomycoses	Meningitis, Bacterial	0.18317009
Aspergillosis	Meningitis, Bacterial	0.168387769
Tinea	Meningitis, Bacterial	0.005971947
Suppuration	Meningitis, Bacterial	0.019090086
Abscess	Meningitis, Bacterial	0.053920854
Liver Abscess	Meningitis, Bacterial	0.14260621
Lung Abscess	Meningitis, Bacterial	0.162486912
Periapical Abscess	Meningitis, Bacterial	0.125187415
Empyema	Meningitis, Bacterial	0.121393031
Urinary Tract Infections	Meningitis, Bacterial	0.042809234
Wound Infection	Meningitis, Bacterial	0.117416289
Candidiasis	Meningitis, Bacterial	0.161636912
Meningitis, Cryptococcal	Meningitis, Bacterial	0.328660978
Cryptococcosis	Meningitis, Bacterial	0.258207341
Virus Diseases	Meningitis, Bacterial	0.258756018
Central Nervous System Viral Diseases	Meningitis, Bacterial	0.298455646
Encephalitis	Meningitis, Bacterial	0.345002977
Encephalitis, Herpes Simplex	Meningitis, Bacterial	0.237859189
Meningitis, Viral	Meningitis, Bacterial	0.355237157
Myelitis	Meningitis, Bacterial	0.091029761
Hepatitis B	Meningitis, Bacterial	0.17923431
Bell Palsy	Meningitis, Bacterial	0.219017065
Chickenpox	Meningitis, Bacterial	0.260616523
Herpes Simplex	Meningitis, Bacterial	0.284028418
Herpes Genitalis	Meningitis, Bacterial	0.325509892
Keratitis, Herpetic	Meningitis, Bacterial	0.295851121
Stomatitis, Herpetic	Meningitis, Bacterial	0.264166753
Herpes Zoster	Meningitis, Bacterial	0.129525288
Hepatitis A	Meningitis, Bacterial	0.127366211
Hepatitis C	Meningitis, Bacterial	0.127375283
Hepatitis C, Chronic	Meningitis, Bacterial	0.07476433
Hepatitis D	Meningitis, Bacterial	0.144734439
Hepatitis E	Meningitis, Bacterial	0.127366211
Influenza, Human	Meningitis, Bacterial	0.006772823
Parasitic Diseases	Meningitis, Bacterial	0.257510421
Scabies	Meningitis, Bacterial	0.192548994
Neoplasms	Meningitis, Bacterial	0.026328438
Ganglion Cysts	Meningitis, Bacterial	0.191660738
Tuberous Sclerosis	Meningitis, Bacterial	0.036722849
Leukemia	Meningitis, Bacterial	0.21355568
Leukemia, Lymphoid	Meningitis, Bacterial	0.241883307
Leukemia, Prolymphocytic, T-Cell	Meningitis, Bacterial	0.245071395
Leukemia, T-Cell	Meningitis, Bacterial	0.162984733
Precursor Cell Lymphoblastic Leukemia-Lymphoma	Meningitis, Bacterial	0.232055324
Lymphoma	Meningitis, Bacterial	0.232210413
Hodgkin Disease	Meningitis, Bacterial	0.184674252
Lymphoma, Non-Hodgkin	Meningitis, Bacterial	0.208777477
Lymphoma, Follicular	Meningitis, Bacterial	0.256303735
Mycosis Fungoides	Meningitis, Bacterial	0.233866329
Lipoma	Meningitis, Bacterial	0.001704636
Neoplasms, Connective Tissue	Meningitis, Bacterial	0.066396703
Sarcoma	Meningitis, Bacterial	0.20582203
Melanoma	Meningitis, Bacterial	0.085760907
Multiple Myeloma	Meningitis, Bacterial	0.163828959
Waldenstrom Macroglobulinemia	Meningitis, Bacterial	0.23260688
Hemangioma	Meningitis, Bacterial	0.077824442
Neoplasms by Site	Meningitis, Bacterial	0.027047617
Bone Neoplasms	Meningitis, Bacterial	0.076122114
Skull Neoplasms	Meningitis, Bacterial	0.233546374
Maxillary Neoplasms	Meningitis, Bacterial	0.289000158
Nose Neoplasms	Meningitis, Bacterial	0.262143541
Spinal Neoplasms	Meningitis, Bacterial	0.184573768
Esophageal Neoplasms	Meningitis, Bacterial	0.058912869
Colonic Neoplasms	Meningitis, Bacterial	0.025802053
Rectal Neoplasms	Meningitis, Bacterial	0.039272969
Anus Neoplasms	Meningitis, Bacterial	0.092359624
Multiple Endocrine Neoplasia Type 2a	Meningitis, Bacterial	0.020700354
Ear Neoplasms	Meningitis, Bacterial	0.178257842
Maxillary Sinus Neoplasms	Meningitis, Bacterial	0.289000158
Bone Marrow Neoplasms	Meningitis, Bacterial	0.065310969
Nervous System Neoplasms	Meningitis, Bacterial	0.16060229
Brain Neoplasms	Meningitis, Bacterial	0.16817084
Spinal Cord Neoplasms	Meningitis, Bacterial	0.189858265
Skin Neoplasms	Meningitis, Bacterial	0.086799607
Soft Tissue Neoplasms	Meningitis, Bacterial	0.056108743
Thoracic Neoplasms	Meningitis, Bacterial	0.025714408
Lung Neoplasms	Meningitis, Bacterial	0.081786675
Uterine Cervical Neoplasms	Meningitis, Bacterial	0.070793766
Urinary Bladder Neoplasms	Meningitis, Bacterial	0.0083551
Neoplasms, Second Primary	Meningitis, Bacterial	0.046949149
Bone Diseases	Meningitis, Bacterial	0.220156572
Mucolipidoses	Meningitis, Bacterial	0.047250586
Osteoporosis	Meningitis, Bacterial	0.056937815
Exostoses	Meningitis, Bacterial	0.105960414
Osteitis Deformans	Meningitis, Bacterial	0.014820321
Femur Head Necrosis	Meningitis, Bacterial	0.133959819
Spinal Diseases	Meningitis, Bacterial	0.107559907
Intervertebral Disc Degeneration	Meningitis, Bacterial	0.022732548
Kyphosis	Meningitis, Bacterial	0.045678271
Arthritis, Psoriatic	Meningitis, Bacterial	0.157477654
Spondylosis	Meningitis, Bacterial	0.022158094
Spondylolisthesis	Meningitis, Bacterial	0.031254625
Fasciitis	Meningitis, Bacterial	0.214161176
Foot Deformities	Meningitis, Bacterial	0.069850127
Foot Deformities, Acquired	Meningitis, Bacterial	0.071760504
Arthralgia	Meningitis, Bacterial	0.026015484
Arthritis	Meningitis, Bacterial	0.076518299
Arthritis, Rheumatoid	Meningitis, Bacterial	0.06545316
Felty Syndrome	Meningitis, Bacterial	0.227111849
Chondrocalcinosis	Meningitis, Bacterial	0.081132956
Gout	Meningitis, Bacterial	0.007655017
Hemarthrosis	Meningitis, Bacterial	0.145646531
Muscular Diseases	Meningitis, Bacterial	0.016637145
Muscular Disorders, Atrophic	Meningitis, Bacterial	0.08869592
Myalgia	Meningitis, Bacterial	0.052841857
Myositis	Meningitis, Bacterial	0.056781063
Dermatomyositis	Meningitis, Bacterial	0.245761109
Polymyalgia Rheumatica	Meningitis, Bacterial	0.063028057
Liver Cirrhosis, Biliary	Meningitis, Bacterial	0.167300589
Meckel Diverticulum	Meningitis, Bacterial	0.163525462
Rectal Fistula	Meningitis, Bacterial	0.118421771
Esophageal Diseases	Meningitis, Bacterial	0.187831893
Gastroesophageal Reflux	Meningitis, Bacterial	0.042844255
Esophageal and Gastric Varices	Meningitis, Bacterial	0.180708998
Esophagitis	Meningitis, Bacterial	0.040016518
Esophagitis, Peptic	Meningitis, Bacterial	0.116688647
Gastroenteritis	Meningitis, Bacterial	0.015173813
Colitis	Meningitis, Bacterial	0.016276255
Enteritis	Meningitis, Bacterial	0.024026325
Duodenitis	Meningitis, Bacterial	0.028244686
Gastritis	Meningitis, Bacterial	0.013438889
Crohn Disease	Meningitis, Bacterial	0.097141354
Gastrointestinal Hemorrhage	Meningitis, Bacterial	0.016713389
Peptic Ulcer Hemorrhage	Meningitis, Bacterial	0.03853475
Irritable Bowel Syndrome	Meningitis, Bacterial	0.031036931
Peptic Ulcer	Meningitis, Bacterial	0.037634972
Peptic Ulcer Perforation	Meningitis, Bacterial	0.040187032
Intestinal Obstruction	Meningitis, Bacterial	0.014004872
Ileus	Meningitis, Bacterial	0.040944138
Intestinal Pseudo-Obstruction	Meningitis, Bacterial	0.041901026
Intussusception	Meningitis, Bacterial	0.283324343
Celiac Disease	Meningitis, Bacterial	0.192359735
Fissure in Ano	Meningitis, Bacterial	0.106837926
Hemorrhoids	Meningitis, Bacterial	0.018854832
Rectal Prolapse	Meningitis, Bacterial	0.147450154
Stomach Ulcer	Meningitis, Bacterial	0.030910094
Pyloric Stenosis	Meningitis, Bacterial	0.015738834
Pyloric Stenosis, Hypertrophic	Meningitis, Bacterial	0.015738834
Liver Diseases	Meningitis, Bacterial	0.02445211
Fatty Liver	Meningitis, Bacterial	0.248582165
Fatty Liver, Alcoholic	Meningitis, Bacterial	0.248582165
Hepatic Encephalopathy	Meningitis, Bacterial	0.088433142
Hepatitis	Meningitis, Bacterial	0.127366211
Hepatitis, Alcoholic	Meningitis, Bacterial	0.141214173
Hepatitis, Chronic	Meningitis, Bacterial	0.07476433
Hepatomegaly	Meningitis, Bacterial	0.190792515
Hypertension, Portal	Meningitis, Bacterial	0.15918215
Liver Cirrhosis	Meningitis, Bacterial	0.085287858
Liver Cirrhosis, Alcoholic	Meningitis, Bacterial	0.077338174
Liver Diseases, Alcoholic	Meningitis, Bacterial	0.077141682
Pancreatitis	Meningitis, Bacterial	0.017842206
Pancreatitis, Chronic	Meningitis, Bacterial	0.036602981
Hemoperitoneum	Meningitis, Bacterial	0.154720065
Mesenteric Lymphadenitis	Meningitis, Bacterial	0.156873631
Stomatitis	Meningitis, Bacterial	0.264133162
Asthma	Meningitis, Bacterial	0.060429943
Status Asthmaticus	Meningitis, Bacterial	0.017522046
Bronchopneumonia	Meningitis, Bacterial	0.041723834
Vocal Cord Paralysis	Meningitis, Bacterial	0.129830931
Voice Disorders	Meningitis, Bacterial	0.155307701
Asbestosis	Meningitis, Bacterial	0.057661278
Granulomatosis with Polyangiitis	Meningitis, Bacterial	0.30236271
Pulmonary Disease, Chronic Obstructive	Meningitis, Bacterial	0.300524586
Pneumonia	Meningitis, Bacterial	0.059515114
Pulmonary Eosinophilia	Meningitis, Bacterial	0.020038589
Pulmonary Fibrosis	Meningitis, Bacterial	0.060227711
Sinusitis	Meningitis, Bacterial	0.095039658
Ethmoid Sinusitis	Meningitis, Bacterial	0.064064823
Maxillary Sinusitis	Meningitis, Bacterial	0.089722526
Sphenoid Sinusitis	Meningitis, Bacterial	0.221316776
Hemothorax	Meningitis, Bacterial	0.088768186
Pleural Effusion	Meningitis, Bacterial	0.002449688
Pneumothorax	Meningitis, Bacterial	0.043883856
Respiratory Insufficiency	Meningitis, Bacterial	0.12295829
Airway Obstruction	Meningitis, Bacterial	0.011067814
Otorhinolaryngologic Diseases	Meningitis, Bacterial	0.155062559
Hearing Loss	Meningitis, Bacterial	0.034509771
Hearing Loss, Bilateral	Meningitis, Bacterial	0.181954326
Hearing Loss, Sensorineural	Meningitis, Bacterial	0.108613577
Vertigo	Meningitis, Bacterial	0.025019574
Benign Paroxysmal Positional Vertigo	Meningitis, Bacterial	0.055932291
Otitis Media	Meningitis, Bacterial	0.028883763
Nervous System Diseases	Meningitis, Bacterial	0.160325494
Multiple Sclerosis	Meningitis, Bacterial	0.112997662
Hereditary Sensory and Autonomic Neuropathies	Meningitis, Bacterial	0.272253608
Giant Cell Arteritis	Meningitis, Bacterial	0.197379034
Autonomic Nervous System Diseases	Meningitis, Bacterial	0.030640118
Central Nervous System Diseases	Meningitis, Bacterial	0.307125427
Brain Diseases	Meningitis, Bacterial	0.041511894
Basal Ganglia Diseases	Meningitis, Bacterial	0.064690582
Huntington Disease	Meningitis, Bacterial	0.256968419
Brain Edema	Meningitis, Bacterial	0.159176338
Cerebellar Ataxia	Meningitis, Bacterial	0.196066963
Cerebral Infarction	Meningitis, Bacterial	0.081570213
Carotid Stenosis	Meningitis, Bacterial	0.063580286
Dementia, Vascular	Meningitis, Bacterial	0.067804998
Intracranial Arteriosclerosis	Meningitis, Bacterial	0.036765527
Intracranial Hemorrhages	Meningitis, Bacterial	0.059900352
Subarachnoid Hemorrhage	Meningitis, Bacterial	0.13541748
Dementia	Meningitis, Bacterial	0.024040123
Encephalomyelitis	Meningitis, Bacterial	0.34617293
Meningoencephalitis	Meningitis, Bacterial	0.236426657
Epilepsy	Meningitis, Bacterial	0.054314692
Epilepsy, Generalized	Meningitis, Bacterial	0.054232235
Migraine Disorders	Meningitis, Bacterial	0.092370397
Hydrocephalus	Meningitis, Bacterial	0.207133806
Hypoxia, Brain	Meningitis, Bacterial	0.098623696
Meningitis	Meningitis, Bacterial	0.399630782
Scrapie	Meningitis, Bacterial	0.05596436
Movement Disorders	Meningitis, Bacterial	0.089137715
Dyskinesias	Meningitis, Bacterial	0.045957846
Chorea	Meningitis, Bacterial	0.156188955
Tic Disorders	Meningitis, Bacterial	0.022833263
Ocular Motility Disorders	Meningitis, Bacterial	0.219850962
Spinal Cord Diseases	Meningitis, Bacterial	0.009703546
Amyotrophic Lateral Sclerosis	Meningitis, Bacterial	0.149698578
Spinal Cord Injuries	Meningitis, Bacterial	0.026733358
Cranial Nerve Diseases	Meningitis, Bacterial	0.309667786
Abducens Nerve Diseases	Meningitis, Bacterial	0.245265641
Facial Nerve Diseases	Meningitis, Bacterial	0.236195091
Oculomotor Nerve Diseases	Meningitis, Bacterial	0.155950721
Ophthalmoplegia	Meningitis, Bacterial	0.234741404
Exotropia	Meningitis, Bacterial	0.32376445
Optic Nerve Diseases	Meningitis, Bacterial	0.223417598
Optic Neuropathy, Ischemic	Meningitis, Bacterial	0.224752072
Trigeminal Neuralgia	Meningitis, Bacterial	0.15195047
Neural Tube Defects	Meningitis, Bacterial	0.138540613
Motor Neuron Disease	Meningitis, Bacterial	0.137728163
Cerebrospinal Fluid Rhinorrhea	Meningitis, Bacterial	0.234049747
Ataxia	Meningitis, Bacterial	0.097120136
Tics	Meningitis, Bacterial	0.086147589
Aphasia	Meningitis, Bacterial	0.033795388
Delirium	Meningitis, Bacterial	0.065540173
Unconsciousness	Meningitis, Bacterial	0.020025347
Coma	Meningitis, Bacterial	0.096320941
Hallucinations	Meningitis, Bacterial	0.005525887
Phantom Limb	Meningitis, Bacterial	0.28583082
Muscular Atrophy	Meningitis, Bacterial	0.072204419
Low Back Pain	Meningitis, Bacterial	0.071306064
Headache	Meningitis, Bacterial	0.079330427
Neck Pain	Meningitis, Bacterial	0.114585113
Neuralgia	Meningitis, Bacterial	0.115054645
Sciatica	Meningitis, Bacterial	0.034180776
Paralysis	Meningitis, Bacterial	0.083391934
Paraplegia	Meningitis, Bacterial	0.112527466
Dizziness	Meningitis, Bacterial	0.034163023
Diplopia	Meningitis, Bacterial	0.111090052
Urinary Bladder, Neurogenic	Meningitis, Bacterial	0.013672785
Peripheral Nervous System Diseases	Meningitis, Bacterial	0.099959964
Mononeuropathies	Meningitis, Bacterial	0.075861254
Neuritis	Meningitis, Bacterial	0.036057197
Polyneuropathies	Meningitis, Bacterial	0.019861226
Polyradiculopathy	Meningitis, Bacterial	0.000823701
Radiculopathy	Meningitis, Bacterial	0.02282728
Neurotoxicity Syndromes	Meningitis, Bacterial	0.129732371
Alcohol Withdrawal Delirium	Meningitis, Bacterial	0.089804572
Skull Fractures	Meningitis, Bacterial	0.044408848
Conjunctivitis	Meningitis, Bacterial	0.095840775
Keratoconjunctivitis	Meningitis, Bacterial	0.197118751
Keratitis	Meningitis, Bacterial	0.19660401
Blepharoptosis	Meningitis, Bacterial	0.185709158
Ocular Hypertension	Meningitis, Bacterial	0.331587253
Glaucoma, Angle-Closure	Meningitis, Bacterial	0.110097669
Orbital Cellulitis	Meningitis, Bacterial	0.171018884
Hypertensive Retinopathy	Meningitis, Bacterial	0.232549203
Macular Degeneration	Meningitis, Bacterial	0.026219161
Exfoliation Syndrome	Meningitis, Bacterial	0.321356309
Phimosis	Meningitis, Bacterial	0.066718369
Kidney Diseases	Meningitis, Bacterial	0.018748455
Anuria	Meningitis, Bacterial	0.137244549
Hypertension, Renovascular	Meningitis, Bacterial	0.128839442
Kidney Papillary Necrosis	Meningitis, Bacterial	0.00812661
Nephritis	Meningitis, Bacterial	0.09926814
Glomerulonephritis	Meningitis, Bacterial	0.120940522
Glomerulonephritis, Membranous	Meningitis, Bacterial	0.24550373
Pyelonephritis	Meningitis, Bacterial	0.064176559
Nephrotic Syndrome	Meningitis, Bacterial	0.130594551
Renal Insufficiency	Meningitis, Bacterial	0.079847469
Acute Kidney Injury	Meningitis, Bacterial	0.093827112
Kidney Tubular Necrosis, Acute	Meningitis, Bacterial	0.132049994
Renal Insufficiency, Chronic	Meningitis, Bacterial	0.02194969
Kidney Failure, Chronic	Meningitis, Bacterial	0.027732112
Oliguria	Meningitis, Bacterial	0.139789707
Urinary Incontinence	Meningitis, Bacterial	0.064334386
Parametritis	Meningitis, Bacterial	0.161275351
Endometriosis	Meningitis, Bacterial	0.003579878
Uterine Cervicitis	Meningitis, Bacterial	0.003589686
Vaginitis	Meningitis, Bacterial	0.032372902
Atrophic Vaginitis	Meningitis, Bacterial	0.11515943
Atrial Fibrillation	Meningitis, Bacterial	0.000389818
Atrial Flutter	Meningitis, Bacterial	0.014078106
Tachycardia	Meningitis, Bacterial	0.038179995
Tachycardia, Paroxysmal	Meningitis, Bacterial	0.025558366
Tachycardia, Supraventricular	Meningitis, Bacterial	0.026868249
Tachycardia, Ventricular	Meningitis, Bacterial	0.017858477
Ventricular Fibrillation	Meningitis, Bacterial	0.018628422
Myocarditis	Meningitis, Bacterial	0.06764262
Endocarditis	Meningitis, Bacterial	0.098437747
Heart Arrest	Meningitis, Bacterial	0.052741151
Aortic Valve Stenosis	Meningitis, Bacterial	0.01344053
Aneurysm, Ruptured	Meningitis, Bacterial	0.017687709
Angiodysplasia	Meningitis, Bacterial	0.087936651
Intermittent Claudication	Meningitis, Bacterial	0.006509552
Arteritis	Meningitis, Bacterial	0.195935379
Polyarteritis Nodosa	Meningitis, Bacterial	0.221398808
Thrombophlebitis	Meningitis, Bacterial	0.039162775
Peripheral Vascular Diseases	Meningitis, Bacterial	0.001399986
Phlebitis	Meningitis, Bacterial	0.039156977
Varicose Veins	Meningitis, Bacterial	0.083912829
Purpura, Schoenlein-Henoch	Meningitis, Bacterial	0.170138805
Hematologic Diseases	Meningitis, Bacterial	0.046901918
Anemia	Meningitis, Bacterial	0.046640085
Anemia, Aplastic	Meningitis, Bacterial	0.101399243
Anemia, Hemolytic	Meningitis, Bacterial	0.20522541
Anemia, Hemolytic, Autoimmune	Meningitis, Bacterial	0.236805963
Anemia, Hemolytic, Congenital	Meningitis, Bacterial	0.155307701
Hemoglobin SC Disease	Meningitis, Bacterial	0.000234322
Sickle Cell Trait	Meningitis, Bacterial	0.262902836
Anemia, Iron-Deficiency	Meningitis, Bacterial	0.023216543
Anemia, Pernicious	Meningitis, Bacterial	0.01553965
Purpura	Meningitis, Bacterial	0.170138805
Thrombocytopenia	Meningitis, Bacterial	0.15007761
Agammaglobulinemia	Meningitis, Bacterial	0.343291873
Paraproteinemias	Meningitis, Bacterial	0.189416409
Eosinophilia	Meningitis, Bacterial	0.002740932
Polycythemia	Meningitis, Bacterial	0.021745444
Lymphadenitis	Meningitis, Bacterial	0.030350398
Granuloma	Meningitis, Bacterial	0.233689592
Sarcoidosis	Meningitis, Bacterial	0.124353214
Congenital Abnormalities	Meningitis, Bacterial	0.027359052
Cryopyrin-Associated Periodic Syndromes	Meningitis, Bacterial	0.000823701
Glycogen Storage Disease Type VI	Meningitis, Bacterial	0.037393473
Lupus Erythematosus, Systemic	Meningitis, Bacterial	0.143190092
Panniculitis	Meningitis, Bacterial	0.275999996
Scleroderma, Systemic	Meningitis, Bacterial	0.110994085
Dermatitis	Meningitis, Bacterial	0.142848882
Dermatitis, Contact	Meningitis, Bacterial	0.116204562
Eczema	Meningitis, Bacterial	0.116076267
Erythema	Meningitis, Bacterial	0.108976053
Exanthema	Meningitis, Bacterial	0.030305656
Alopecia	Meningitis, Bacterial	0.351917392
Callosities	Meningitis, Bacterial	0.168967123
Psoriasis	Meningitis, Bacterial	0.078467166
Urticaria	Meningitis, Bacterial	0.052611604
Pemphigoid, Bullous	Meningitis, Bacterial	0.212588684
Pemphigus	Meningitis, Bacterial	0.279843857
Acidosis	Meningitis, Bacterial	0.080076297
Ketosis	Meningitis, Bacterial	0.08473176
Alkalosis	Meningitis, Bacterial	0.042433726
Calcinosis	Meningitis, Bacterial	0.081132956
Diabetes Mellitus	Meningitis, Bacterial	0.020229579
Diabetes Mellitus, Type 1	Meningitis, Bacterial	0.020229962
Diabetes Mellitus, Type 2	Meningitis, Bacterial	0.020936667
Hypoglycemia	Meningitis, Bacterial	0.048885806
Phosphorus Metabolism Disorders	Meningitis, Bacterial	0.048717983
Hyperkalemia	Meningitis, Bacterial	0.029954879
Hypernatremia	Meningitis, Bacterial	0.061234864
Hypokalemia	Meningitis, Bacterial	0.082353249
Hyponatremia	Meningitis, Bacterial	0.098227667
Malnutrition	Meningitis, Bacterial	0.056840004
Protein-Energy Malnutrition	Meningitis, Bacterial	0.052509764
Cushing Syndrome	Meningitis, Bacterial	0.252509549
Diabetes Complications	Meningitis, Bacterial	0.023649972
Hypothyroidism	Meningitis, Bacterial	0.007829076
Atrophy	Meningitis, Bacterial	0.03403995
Fistula	Meningitis, Bacterial	0.058352414
Hernia, Femoral	Meningitis, Bacterial	0.032203538
Splenomegaly	Meningitis, Bacterial	0.093929767
Prolapse	Meningitis, Bacterial	0.015318088
Sudden Infant Death	Meningitis, Bacterial	0.021336691
Disease	Meningitis, Bacterial	0.052256276
Acute Disease	Meningitis, Bacterial	0.016221032
Chronic Disease	Meningitis, Bacterial	0.010825573
Fibrosis	Meningitis, Bacterial	0.071901472
Hemorrhage	Meningitis, Bacterial	0.02097317
Inflammation	Meningitis, Bacterial	0.029097139
Necrosis	Meningitis, Bacterial	0.073865148
Shock	Meningitis, Bacterial	0.056356013
Ulcer	Meningitis, Bacterial	0.015548948
Cachexia	Meningitis, Bacterial	0.086087314
Edema	Meningitis, Bacterial	0.020359296
Pelvic Pain	Meningitis, Bacterial	0.035790967
Anorexia	Meningitis, Bacterial	0.040287621
Poisoning	Meningitis, Bacterial	0.035370043
Bites and Stings	Meningitis, Bacterial	0.065510181
Alcoholic Intoxication	Meningitis, Bacterial	0.010990654
Alcoholism	Meningitis, Bacterial	0.067845675
Wounds and Injuries	Meningitis, Bacterial	0.02855256
Abdominal Injuries	Meningitis, Bacterial	0.174189888
Amputation, Traumatic	Meningitis, Bacterial	0.036071815
Spinal Injuries	Meningitis, Bacterial	0.026622775
Spinal Fractures	Meningitis, Bacterial	0.028004083
Burns	Meningitis, Bacterial	0.011073926
Contusions	Meningitis, Bacterial	0.02165056
Foreign Bodies	Meningitis, Bacterial	0.057665186
Ankle Fractures	Meningitis, Bacterial	0.007869697
Fractures, Open	Meningitis, Bacterial	0.015287053
Fractures, Spontaneous	Meningitis, Bacterial	0.074677444
Rib Fractures	Meningitis, Bacterial	0.024030686
Ankle Injuries	Meningitis, Bacterial	0.060229943
Thoracic Injuries	Meningitis, Bacterial	0.012587465
Bacterial Infections	Meningitis, Haemophilus	0.077063401
Meningitis, Bacterial	Meningitis, Haemophilus	0.401657482
Meningitis, Pneumococcal	Meningitis, Haemophilus	0.431815937
Endocarditis, Bacterial	Meningitis, Haemophilus	0.107611501
Endocarditis, Subacute Bacterial	Meningitis, Haemophilus	0.107611501
Gram-Negative Bacterial Infections	Meningitis, Haemophilus	0.108991514
Proteus Infections	Meningitis, Haemophilus	0.070894813
Meningococcal Infections	Meningitis, Haemophilus	0.434316735
Haemophilus Infections	Meningitis, Haemophilus	0.212493448
Pseudomonas Infections	Meningitis, Haemophilus	0.035510106
Clostridium Infections	Meningitis, Haemophilus	0.138190732
Listeriosis	Meningitis, Haemophilus	0.348235204
Pneumonia, Pneumococcal	Meningitis, Haemophilus	0.077969145
Infection	Meningitis, Haemophilus	0.058993561
Osteomyelitis	Meningitis, Haemophilus	0.054486498
Mastoiditis	Meningitis, Haemophilus	0.433055275
Coinfection	Meningitis, Haemophilus	0.075887101
Diverticulitis	Meningitis, Haemophilus	0.004766409
Pelvic Infection	Meningitis, Haemophilus	0.064495417
Respiratory Tract Infections	Meningitis, Haemophilus	0.036192174
Sepsis	Meningitis, Haemophilus	0.210917786
Cellulitis	Meningitis, Haemophilus	0.017849663
Dermatomycoses	Meningitis, Haemophilus	0.234232381
Tinea	Meningitis, Haemophilus	0.11186268
Abscess	Meningitis, Haemophilus	0.026210827
Empyema	Meningitis, Haemophilus	0.117813446
Otitis Media, Suppurative	Meningitis, Haemophilus	0.365725025
Urinary Tract Infections	Meningitis, Haemophilus	0.040238932
Candidiasis	Meningitis, Haemophilus	0.123878045
Meningitis, Viral	Meningitis, Haemophilus	0.307072029
Myelitis	Meningitis, Haemophilus	0.038773829
Bell Palsy	Meningitis, Haemophilus	0.087389956
Herpes Simplex	Meningitis, Haemophilus	0.309560732
Stomatitis, Herpetic	Meningitis, Haemophilus	0.31541561
Herpes Zoster	Meningitis, Haemophilus	0.037990725
Influenza, Human	Meningitis, Haemophilus	0.279308696
Cysts	Meningitis, Haemophilus	0.006155318
Choledochal Cyst	Meningitis, Haemophilus	0.025626446
Tuberous Sclerosis	Meningitis, Haemophilus	0.01539491
Leukemia	Meningitis, Haemophilus	0.003487445
Leukemia, T-Cell	Meningitis, Haemophilus	0.214047024
Precursor T-Cell Lymphoblastic Leukemia-Lymphoma	Meningitis, Haemophilus	0.258498496
Lipoma	Meningitis, Haemophilus	0.107595368
Neoplasms, Connective Tissue	Meningitis, Haemophilus	0.172287436
Leiomyoma	Meningitis, Haemophilus	0.045425101
Myoma	Meningitis, Haemophilus	0.045425101
Poroma	Meningitis, Haemophilus	0.25510488
Multiple Myeloma	Meningitis, Haemophilus	0.127976446
Bone Neoplasms	Meningitis, Haemophilus	0.023866183
Spinal Neoplasms	Meningitis, Haemophilus	0.031715181
Digestive System Neoplasms	Meningitis, Haemophilus	0.161036789
Stomach Neoplasms	Meningitis, Haemophilus	0.053826713
Liver Neoplasms	Meningitis, Haemophilus	0.002090716
Endocrine Gland Neoplasms	Meningitis, Haemophilus	0.223724208
Multiple Endocrine Neoplasia Type 1	Meningitis, Haemophilus	0.0902601
Multiple Endocrine Neoplasia Type 2a	Meningitis, Haemophilus	0.001186596
Pituitary Neoplasms	Meningitis, Haemophilus	0.258415461
Pharyngeal Neoplasms	Meningitis, Haemophilus	0.211007958
Bone Marrow Neoplasms	Meningitis, Haemophilus	0.029230941
Nervous System Neoplasms	Meningitis, Haemophilus	0.157022706
Brain Neoplasms	Meningitis, Haemophilus	0.015312254
Spinal Cord Neoplasms	Meningitis, Haemophilus	0.036999678
Cranial Nerve Neoplasms	Meningitis, Haemophilus	0.305211973
Skin Neoplasms	Meningitis, Haemophilus	0.083220022
Soft Tissue Neoplasms	Meningitis, Haemophilus	0.161999475
Mucolipidoses	Meningitis, Haemophilus	0.075889073
Kyphosis	Meningitis, Haemophilus	0.096740562
Scoliosis	Meningitis, Haemophilus	0.037166535
Spondylosis	Meningitis, Haemophilus	0.024496351
Hallux Valgus	Meningitis, Haemophilus	0.069578192
Hammer Toe Syndrome	Meningitis, Haemophilus	0.122358205
Temporomandibular Joint Disorders	Meningitis, Haemophilus	0.25510488
Arthralgia	Meningitis, Haemophilus	0.022435899
Arthritis	Meningitis, Haemophilus	0.049411623
Felty Syndrome	Meningitis, Haemophilus	0.27817414
Sjogren's Syndrome	Meningitis, Haemophilus	0.230483017
Gout	Meningitis, Haemophilus	0.00405721
Contracture	Meningitis, Haemophilus	0.068029131
Muscular Disorders, Atrophic	Meningitis, Haemophilus	0.139758211
Myalgia	Meningitis, Haemophilus	0.049244049
Polymyalgia Rheumatica	Meningitis, Haemophilus	0.082228601
Cholestasis	Meningitis, Haemophilus	0.011509864
Cholecystitis	Meningitis, Haemophilus	0.016893408
Cholecystitis, Acute	Meningitis, Haemophilus	0.021082209
Mallory-Weiss Syndrome	Meningitis, Haemophilus	0.140691969
Gastritis	Meningitis, Haemophilus	0.00974711
Gastritis, Atrophic	Meningitis, Haemophilus	0.027197223
Gastrointestinal Hemorrhage	Meningitis, Haemophilus	0.042245702
Ileus	Meningitis, Haemophilus	0.03077596
Intestinal Pseudo-Obstruction	Meningitis, Haemophilus	0.031732849
Intestinal Volvulus	Meningitis, Haemophilus	0.085845316
Pyloric Stenosis	Meningitis, Haemophilus	0.066801125
Pyloric Stenosis, Hypertrophic	Meningitis, Haemophilus	0.066801125
Hepatomegaly	Meningitis, Haemophilus	0.155164618
Sialadenitis	Meningitis, Haemophilus	0.121140143
Stomatitis	Meningitis, Haemophilus	0.315382019
Asthma	Meningitis, Haemophilus	0.00584392
Pneumonia	Meningitis, Haemophilus	0.043281362
Sinusitis	Meningitis, Haemophilus	0.174732707
Ethmoid Sinusitis	Meningitis, Haemophilus	0.243100616
Maxillary Sinusitis	Meningitis, Haemophilus	0.118361013
Sphenoid Sinusitis	Meningitis, Haemophilus	0.217737191
Pleural Effusion	Meningitis, Haemophilus	0.012100771
Pneumothorax	Meningitis, Haemophilus	0.149774589
Hyperventilation	Meningitis, Haemophilus	0.16908452
Respiratory Insufficiency	Meningitis, Haemophilus	0.066070561
Otorhinolaryngologic Diseases	Meningitis, Haemophilus	0.064381605
Hearing Loss	Meningitis, Haemophilus	0.141572282
Hearing Loss, Sensorineural	Meningitis, Haemophilus	0.159675868
Meniere Disease	Meningitis, Haemophilus	0.104311269
Otitis	Meningitis, Haemophilus	0.347625195
Otitis Externa	Meningitis, Haemophilus	0.136406775
Otitis Media	Meningitis, Haemophilus	0.376333711
Otitis Media with Effusion	Meningitis, Haemophilus	0.264372718
Vestibulocochlear Nerve Diseases	Meningitis, Haemophilus	0.35712815
Tympanic Membrane Perforation	Meningitis, Haemophilus	0.233158676
Nervous System Diseases	Meningitis, Haemophilus	0.156727687
Brain Diseases	Meningitis, Haemophilus	0.057388071
Parkinson Disease	Meningitis, Haemophilus	0.138621019
Brain Edema	Meningitis, Haemophilus	0.210238629
Dementia, Vascular	Meningitis, Haemophilus	0.03172497
Intracranial Arteriosclerosis	Meningitis, Haemophilus	0.015437587
Intracranial Hemorrhages	Meningitis, Haemophilus	0.079100895
Cerebral Hemorrhage	Meningitis, Haemophilus	0.02988725
Hematoma, Subdural	Meningitis, Haemophilus	0.092482277
Dementia	Meningitis, Haemophilus	0.007274746
Alzheimer Disease	Meningitis, Haemophilus	0.011341775
Epilepsy	Meningitis, Haemophilus	0.050698475
Epilepsy, Generalized	Meningitis, Haemophilus	0.05065265
Hydrocephalus	Meningitis, Haemophilus	0.114727578
Pituitary Diseases	Meningitis, Haemophilus	0.243882448
Hypopituitarism	Meningitis, Haemophilus	0.239242323
Hypoxia, Brain	Meningitis, Haemophilus	0.062995799
Intracranial Hypertension	Meningitis, Haemophilus	0.357243062
Hypertensive Encephalopathy	Meningitis, Haemophilus	0.040775034
Pseudotumor Cerebri	Meningitis, Haemophilus	0.364717446
Meningitis	Meningitis, Haemophilus	0.373693815
Scrapie	Meningitis, Haemophilus	0.052384775
Movement Disorders	Meningitis, Haemophilus	0.08555813
Dyskinesias	Meningitis, Haemophilus	0.0975841
Tic Disorders	Meningitis, Haemophilus	0.037241301
Spinal Cord Diseases	Meningitis, Haemophilus	0.00101961
Spinal Cord Injuries	Meningitis, Haemophilus	0.010804525
Cranial Nerve Diseases	Meningitis, Haemophilus	0.306088201
Trigeminal Neuralgia	Meningitis, Haemophilus	0.148352662
Neural Tube Defects	Meningitis, Haemophilus	0.118967603
Cerebrospinal Fluid Otorrhea	Meningitis, Haemophilus	0.487026436
Cerebrospinal Fluid Rhinorrhea	Meningitis, Haemophilus	0.460852245
Tics	Meningitis, Haemophilus	0.120653631
Unconsciousness	Meningitis, Haemophilus	0.039225891
Muscular Atrophy	Meningitis, Haemophilus	0.123266711
Pain	Meningitis, Haemophilus	0.00297829
Headache	Meningitis, Haemophilus	0.07571421
Neck Pain	Meningitis, Haemophilus	0.165647404
Neuralgia	Meningitis, Haemophilus	0.111456837
Neuralgia, Postherpetic	Meningitis, Haemophilus	0.282715829
Paralysis	Meningitis, Haemophilus	0.119658857
Dizziness	Meningitis, Haemophilus	0.041221957
Urinary Bladder, Neurogenic	Meningitis, Haemophilus	0.010093201
Mononeuropathies	Meningitis, Haemophilus	0.072281669
Neuritis	Meningitis, Haemophilus	0.046965552
Radiculopathy	Meningitis, Haemophilus	0.042027824
Conjunctivitis	Meningitis, Haemophilus	0.124479262
Retinal Hemorrhage	Meningitis, Haemophilus	0.260991384
Vitreous Hemorrhage	Meningitis, Haemophilus	0.114249923
Diabetic Retinopathy	Meningitis, Haemophilus	0.010527035
Retinal Detachment	Meningitis, Haemophilus	0.017598906
Kidney Papillary Necrosis	Meningitis, Haemophilus	0.027327154
Acute Kidney Injury	Meningitis, Haemophilus	0.040432514
Kidney Tubular Necrosis, Acute	Meningitis, Haemophilus	0.128452186
Cystitis	Meningitis, Haemophilus	0.014639032
Urinary Bladder Calculi	Meningitis, Haemophilus	0.009358198
Urinary Incontinence	Meningitis, Haemophilus	0.028706488
Urinary Incontinence, Urge	Meningitis, Haemophilus	0.2424025
Arteriovenous Fistula	Meningitis, Haemophilus	0.239652285
Atrial Fibrillation	Meningitis, Haemophilus	0.002777187
Tachycardia, Supraventricular	Meningitis, Haemophilus	0.051848181
Ventricular Fibrillation	Meningitis, Haemophilus	0.015048838
Myocarditis	Meningitis, Haemophilus	0.019477492
Endocarditis	Meningitis, Haemophilus	0.062585235
Heart Aneurysm	Meningitis, Haemophilus	0.094059998
Heart Arrest	Meningitis, Haemophilus	0.016888638
Heart Failure	Meningitis, Haemophilus	0.006766362
Aortic Valve Stenosis	Meningitis, Haemophilus	0.064877368
Mitral Valve Stenosis	Meningitis, Haemophilus	0.083857925
Coronary Occlusion	Meningitis, Haemophilus	0.044401351
Inferior Wall Myocardial Infarction	Meningitis, Haemophilus	0.003797817
Shock, Cardiogenic	Meningitis, Haemophilus	0.033928496
Aneurysm	Meningitis, Haemophilus	0.030902267
Aneurysm, Ruptured	Meningitis, Haemophilus	0.155814737
Aortic Rupture	Meningitis, Haemophilus	0.173406695
Aortic Aneurysm	Meningitis, Haemophilus	0.173406695
Angiodysplasia	Meningitis, Haemophilus	0.029510402
Embolism and Thrombosis	Meningitis, Haemophilus	0.009937674
Embolism	Meningitis, Haemophilus	0.006278313
Thrombosis	Meningitis, Haemophilus	0.007177005
Thrombophlebitis	Meningitis, Haemophilus	0.012540192
Hypertension	Meningitis, Haemophilus	0.003472997
Phlebitis	Meningitis, Haemophilus	0.012534394
Purpura, Schoenlein-Henoch	Meningitis, Haemophilus	0.221201097
Hematologic Diseases	Meningitis, Haemophilus	0.057810274
Anemia, Hemolytic	Meningitis, Haemophilus	0.146366531
Anemia, Hemolytic, Congenital	Meningitis, Haemophilus	0.261198434
Purpura	Meningitis, Haemophilus	0.221201097
Purpura, Thrombocytopenic	Meningitis, Haemophilus	0.289114473
Thrombocytopenia	Meningitis, Haemophilus	0.012688946
Agammaglobulinemia	Meningitis, Haemophilus	0.267135493
Paraproteinemias	Meningitis, Haemophilus	0.153788512
Lymphadenitis	Meningitis, Haemophilus	0.081412689
Hernia, Umbilical	Meningitis, Haemophilus	0.064741808
Lupus Erythematosus, Systemic	Meningitis, Haemophilus	0.084763843
Dermatitis	Meningitis, Haemophilus	0.115742207
Dermatitis, Contact	Meningitis, Haemophilus	0.127112918
Eczema	Meningitis, Haemophilus	0.126984623
Erythema	Meningitis, Haemophilus	0.087648114
Cholesteatoma	Meningitis, Haemophilus	0.286484906
Psoriasis	Meningitis, Haemophilus	0.074887582
Acidosis	Meningitis, Haemophilus	0.008252409
Alkalosis	Meningitis, Haemophilus	0.061634269
Diabetes Mellitus	Meningitis, Haemophilus	0.014543868
Diabetes Mellitus, Type 1	Meningitis, Haemophilus	0.014544251
Diabetes Mellitus, Type 2	Meningitis, Haemophilus	0.001422909
Hypoglycemia	Meningitis, Haemophilus	0.027557866
Hyperlipidemias	Meningitis, Haemophilus	0.050910375
Hypercholesterolemia	Meningitis, Haemophilus	0.005802949
Phosphorus Metabolism Disorders	Meningitis, Haemophilus	0.18684501
Hyperkalemia	Meningitis, Haemophilus	0.019786701
Hypernatremia	Meningitis, Haemophilus	0.100931704
Hypokalemia	Meningitis, Haemophilus	0.055414164
Hyponatremia	Meningitis, Haemophilus	0.044962483
Malnutrition	Meningitis, Haemophilus	0.003445406
Protein-Energy Malnutrition	Meningitis, Haemophilus	0.019535114
Cushing Syndrome	Meningitis, Haemophilus	0.176353169
Diabetes Complications	Meningitis, Haemophilus	0.016792732
Hypoparathyroidism	Meningitis, Haemophilus	0.187826183
Hypothyroidism	Meningitis, Haemophilus	0.004058509
Atrophy	Meningitis, Haemophilus	0.085102241
Calculi	Meningitis, Haemophilus	0.001400411
Constriction, Pathologic	Meningitis, Haemophilus	0.01537834
Fistula	Meningitis, Haemophilus	0.069260769
Hypertrophy	Meningitis, Haemophilus	0.10282448
Polyps	Meningitis, Haemophilus	0.014864818
Rupture, Spontaneous	Meningitis, Haemophilus	0.395726961
Emphysema	Meningitis, Haemophilus	0.002052492
Subcutaneous Emphysema	Meningitis, Haemophilus	0.187269105
Hemorrhage	Meningitis, Haemophilus	0.00209624
Necrosis	Meningitis, Haemophilus	0.037554648
Shock	Meningitis, Haemophilus	0.093648561
Cachexia	Meningitis, Haemophilus	0.050459417
Chest Pain	Meningitis, Haemophilus	0.008060232
Anorexia	Meningitis, Haemophilus	0.123772772
Bites and Stings	Meningitis, Haemophilus	0.029882283
Wounds and Injuries	Meningitis, Haemophilus	0.024720659
Amputation, Traumatic	Meningitis, Haemophilus	0.087134106
Radius Fractures	Meningitis, Haemophilus	0.010461108
Ulna Fractures	Meningitis, Haemophilus	0.034574325
Spinal Injuries	Meningitis, Haemophilus	0.010693942
Spinal Fractures	Meningitis, Haemophilus	0.01207525
Burns	Meningitis, Haemophilus	0.062322782
Fractures, Bone	Meningitis, Haemophilus	0.057740166
Femoral Neck Fractures	Meningitis, Haemophilus	0.028648436
Fractures, Closed	Meningitis, Haemophilus	0.015204265
Fractures, Open	Meningitis, Haemophilus	0.034487597
Rib Fractures	Meningitis, Haemophilus	0.034939042
Heat Exhaustion	Meningitis, Haemophilus	0.219310854
Lacerations	Meningitis, Haemophilus	0.066135535
Rupture	Meningitis, Haemophilus	0.055121574
Thoracic Injuries	Meningitis, Haemophilus	0.00900788
Bacterial Infections	Meningitis, Meningococcal	0.03975639
Bacteremia	Meningitis, Meningococcal	0.123297541
Meningitis, Pneumococcal	Meningitis, Meningococcal	0.417430943
Proteus Infections	Meningitis, Meningococcal	0.079497586
Meningococcal Infections	Meningitis, Meningococcal	0.474891083
Pseudomonas Infections	Meningitis, Meningococcal	0.061967519
Tuberculosis	Meningitis, Meningococcal	0.034849211
Tuberculosis, Pulmonary	Meningitis, Meningococcal	0.156888254
Clostridium Infections	Meningitis, Meningococcal	0.100883722
Impetigo	Meningitis, Meningococcal	0.241229308
Pneumonia, Pneumococcal	Meningitis, Meningococcal	0.111012809
Rheumatic Heart Disease	Meningitis, Meningococcal	0.09815104
Infection	Meningitis, Meningococcal	0.046990938
Mastoiditis	Meningitis, Meningococcal	0.312667788
Coinfection	Meningitis, Meningococcal	0.051719042
Communicable Diseases	Meningitis, Meningococcal	0.298447509
Corneal Ulcer	Meningitis, Meningococcal	0.165236807
Appendicitis	Meningitis, Meningococcal	0.001529232
Respiratory Tract Infections	Meningitis, Meningococcal	0.054109225
Sepsis	Meningitis, Meningococcal	0.113864262
Cellulitis	Meningitis, Meningococcal	0.05304748
Dermatomycoses	Meningitis, Meningococcal	0.220042846
Tinea	Meningitis, Meningococcal	0.097608586
Abscess	Meningitis, Meningococcal	0.045416195
Empyema	Meningitis, Meningococcal	0.103623911
Otitis Media, Suppurative	Meningitis, Meningococcal	0.185449571
Urinary Tract Infections	Meningitis, Meningococcal	0.033643554
Candidiasis	Meningitis, Meningococcal	0.109085473
Meningitis, Cryptococcal	Meningitis, Meningococcal	0.420297617
Cryptococcosis	Meningitis, Meningococcal	0.34984398
Pneumonia, Pneumocystis	Meningitis, Meningococcal	0.299269389
Encephalitis	Meningitis, Meningococcal	0.184450439
Encephalitis, Herpes Simplex	Meningitis, Meningococcal	0.274731944
Meningitis, Viral	Meningitis, Meningococcal	0.292817936
Poliomyelitis	Meningitis, Meningococcal	0.084696091
Bell Palsy	Meningitis, Meningococcal	0.160135449
Herpes Simplex	Meningitis, Meningococcal	0.28615696
Stomatitis, Herpetic	Meningitis, Meningococcal	0.301161516
Herpes Zoster	Meningitis, Meningococcal	0.078829794
Hepatitis A	Meningitis, Meningococcal	0.044795795
Hepatitis C	Meningitis, Meningococcal	0.044804867
Hepatitis D	Meningitis, Meningococcal	0.094627833
Hepatitis E	Meningitis, Meningococcal	0.044795795
Influenza, Human	Meningitis, Meningococcal	0.044138592
Common Cold	Meningitis, Meningococcal	0.242274379
Choledochal Cyst	Meningitis, Meningococcal	0.011307202
Synovial Cyst	Meningitis, Meningococcal	0.134493116
Popliteal Cyst	Meningitis, Meningococcal	0.16326412
Tuberous Sclerosis	Meningitis, Meningococcal	0.056233978
Leukemia	Meningitis, Meningococcal	0.131659526
Leukemia, Hairy Cell	Meningitis, Meningococcal	0.273441496
Leukemia, Lymphoid	Meningitis, Meningococcal	0.134201728
Precursor Cell Lymphoblastic Leukemia-Lymphoma	Meningitis, Meningococcal	0.26892808
Leukemia, Myeloid	Meningitis, Meningococcal	0.158000704
Leukemia, Myelogenous, Chronic, BCR-ABL Positive	Meningitis, Meningococcal	0.173930033
Leukemia, Myeloid, Acute	Meningitis, Meningococcal	0.153987817
Lymphoma	Meningitis, Meningococcal	0.150749787
Hodgkin Disease	Meningitis, Meningococcal	0.166905132
Lymphoma, Non-Hodgkin	Meningitis, Meningococcal	0.182978959
Neoplasms, Connective Tissue	Meningitis, Meningococcal	0.103269459
Sarcoma	Meningitis, Meningococcal	0.180023512
Carcinoma	Meningitis, Meningococcal	0.004866561
Carcinoma in Situ	Meningitis, Meningococcal	0.004868123
Multiple Myeloma	Meningitis, Meningococcal	0.113722353
Waldenstrom Macroglobulinemia	Meningitis, Meningococcal	0.21483776
Bone Neoplasms	Meningitis, Meningococcal	0.009546939
Skull Neoplasms	Meningitis, Meningococcal	0.27041913
Spinal Neoplasms	Meningitis, Meningococcal	0.127382691
Gallbladder Neoplasms	Meningitis, Meningococcal	0.192755542
Intestinal Neoplasms	Meningitis, Meningococcal	0.06134723
Endocrine Gland Neoplasms	Meningitis, Meningococcal	0.209534673
Adrenal Gland Neoplasms	Meningitis, Meningococcal	0.11688519
Multiple Endocrine Neoplasia Type 1	Meningitis, Meningococcal	0.374120706
Ovarian Neoplasms	Meningitis, Meningococcal	0.032017046
Pituitary Neoplasms	Meningitis, Meningococcal	0.157161189
Parotid Neoplasms	Meningitis, Meningococcal	0.217281156
Pharyngeal Neoplasms	Meningitis, Meningococcal	0.109753687
Nervous System Neoplasms	Meningitis, Meningococcal	0.197597053
Brain Neoplasms	Meningitis, Meningococcal	0.055886601
Spinal Cord Neoplasms	Meningitis, Meningococcal	0.109745171
Cranial Nerve Neoplasms	Meningitis, Meningococcal	0.258721585
Soft Tissue Neoplasms	Meningitis, Meningococcal	0.092981499
Uterine Cervical Neoplasms	Meningitis, Meningococcal	0.162430405
Kidney Neoplasms	Meningitis, Meningococcal	0.041942187
Urinary Bladder Neoplasms	Meningitis, Meningococcal	0.027866229
Mucolipidoses	Meningitis, Meningococcal	0.06156983
Femur Head Necrosis	Meningitis, Meningococcal	0.061344035
Spinal Stenosis	Meningitis, Meningococcal	0.033812373
Spondylosis	Meningitis, Meningococcal	0.009910423
Hallux Valgus	Meningitis, Meningococcal	0.11015254
Arthralgia	Meningitis, Meningococcal	0.063010247
Arthritis	Meningitis, Meningococcal	0.07634958
Muscular Diseases	Meningitis, Meningococcal	0.018765687
Myalgia	Meningitis, Meningococcal	0.034989956
Myositis	Meningitis, Meningococcal	0.093775826
Polymyalgia Rheumatica	Meningitis, Meningococcal	0.013210625
Rheumatic Diseases	Meningitis, Meningococcal	0.012781085
Cholestasis	Meningitis, Meningococcal	0.020112637
Cholangitis	Meningitis, Meningococcal	0.107148851
Cholecystitis, Acute	Meningitis, Meningococcal	0.006563882
Esophagitis	Meningitis, Meningococcal	0.077011281
Esophagitis, Peptic	Meningitis, Meningococcal	0.098919527
Gastroenteritis	Meningitis, Meningococcal	0.028107997
Colitis	Meningitis, Meningococcal	0.029210439
Enteritis	Meningitis, Meningococcal	0.029180029
Gastritis, Atrophic	Meningitis, Meningococcal	0.013007688
Crohn Disease	Meningitis, Meningococcal	0.047323921
Gastrointestinal Hemorrhage	Meningitis, Meningococcal	0.061001432
Hematemesis	Meningitis, Meningococcal	0.038796233
Peptic Ulcer Hemorrhage	Meningitis, Meningococcal	0.047518557
Irritable Bowel Syndrome	Meningitis, Meningococcal	0.035983381
Peptic Ulcer	Meningitis, Meningococcal	0.04661878
Peptic Ulcer Perforation	Meningitis, Meningococcal	0.057653185
Ileus	Meningitis, Meningococcal	0.016257633
Intestinal Pseudo-Obstruction	Meningitis, Meningococcal	0.017214522
Hepatitis	Meningitis, Meningococcal	0.044795795
Hepatomegaly	Meningitis, Meningococcal	0.140975082
Pancreatitis	Meningitis, Meningococcal	0.010516147
Noma	Meningitis, Meningococcal	0.033832384
Sialadenitis	Meningitis, Meningococcal	0.106950607
Stomatitis	Meningitis, Meningococcal	0.301127925
Nasopharyngitis	Meningitis, Meningococcal	0.238813034
Pharyngitis	Meningitis, Meningococcal	0.11033051
Status Asthmaticus	Meningitis, Meningococcal	0.022468496
Bronchitis	Meningitis, Meningococcal	0.080605966
Bronchitis, Chronic	Meningitis, Meningococcal	0.088722538
Bronchopneumonia	Meningitis, Meningococcal	0.111469667
Vocal Cord Paralysis	Meningitis, Meningococcal	0.198996839
Lung Diseases	Meningitis, Meningococcal	0.078572911
Hypertension, Pulmonary	Meningitis, Meningococcal	0.017154941
Familial Primary Pulmonary Hypertension	Meningitis, Meningococcal	0.017154941
Pneumonia	Meningitis, Meningococcal	0.104577273
Pulmonary Eosinophilia	Meningitis, Meningococcal	0.056911345
Pulmonary Fibrosis	Meningitis, Meningococcal	0.042036789
Nasal Polyps	Meningitis, Meningococcal	0.175604458
Sinusitis	Meningitis, Meningococcal	0.064323116
Maxillary Sinusitis	Meningitis, Meningococcal	0.159468358
Hemothorax	Meningitis, Meningococcal	0.125640942
Pleural Effusion	Meningitis, Meningococcal	0.036270477
Pneumothorax	Meningitis, Meningococcal	0.080756612
Apnea	Meningitis, Meningococcal	0.135129035
Sleep Apnea Syndromes	Meningitis, Meningococcal	0.135129035
Respiratory Insufficiency	Meningitis, Meningococcal	0.095518885
Airway Obstruction	Meningitis, Meningococcal	0.027774769
Epiglottitis	Meningitis, Meningococcal	0.307127706
Ear Diseases	Meningitis, Meningococcal	0.02390077
Hearing Loss	Meningitis, Meningococcal	0.112404023
Otitis	Meningitis, Meningococcal	0.176786045
Otitis Externa	Meningitis, Meningococcal	0.176981123
Otitis Media	Meningitis, Meningococcal	0.175613564
Tympanic Membrane Perforation	Meningitis, Meningococcal	0.21896914
Giant Cell Arteritis	Meningitis, Meningococcal	0.060044735
Autonomic Nervous System Diseases	Meningitis, Meningococcal	0.067512874
Hypotension, Orthostatic	Meningitis, Meningococcal	0.002377521
Brain Diseases	Meningitis, Meningococcal	0.030363309
Post-Concussion Syndrome	Meningitis, Meningococcal	0.185171614
Cerebellar Ataxia	Meningitis, Meningococcal	0.178297843
Dementia, Vascular	Meningitis, Meningococcal	0.017405727
Intracranial Aneurysm	Meningitis, Meningococcal	0.136650391
Intracranial Arteriosclerosis	Meningitis, Meningococcal	0.056276656
Sinus Thrombosis, Intracranial	Meningitis, Meningococcal	0.376526129
Intracranial Hemorrhages	Meningitis, Meningococcal	0.097017947
Cerebral Hemorrhage	Meningitis, Meningococcal	0.047804301
Hematoma, Subdural	Meningitis, Meningococcal	0.10108505
Subarachnoid Hemorrhage	Meningitis, Meningococcal	0.117565579
Dementia	Meningitis, Meningococcal	0.030848809
Alzheimer Disease	Meningitis, Meningococcal	0.030547143
Meningoencephalitis	Meningitis, Meningococcal	0.273299413
Epilepsy	Meningitis, Meningococcal	0.133262105
Epilepsies, Partial	Meningitis, Meningococcal	0.105030072
Epilepsy, Generalized	Meningitis, Meningococcal	0.091226998
Seizures	Meningitis, Meningococcal	0.102813751
Hydrocephalus	Meningitis, Meningococcal	0.205114517
Hypoxia, Brain	Meningitis, Meningococcal	0.158663309
Meningitis	Meningitis, Meningococcal	0.361419264
Dyskinesias	Meningitis, Meningococcal	0.028105945
Tic Disorders	Meningitis, Meningococcal	0.017453138
Spinal Cord Diseases	Meningitis, Meningococcal	0.004562058
Facial Nerve Diseases	Meningitis, Meningococcal	0.218425972
Optic Neuritis	Meningitis, Meningococcal	0.274780148
Neural Tube Defects	Meningitis, Meningococcal	0.091942841
Neurologic Manifestations	Meningitis, Meningococcal	0.026737906
Cerebrospinal Fluid Rhinorrhea	Meningitis, Meningococcal	0.357857531
Ataxia	Meningitis, Meningococcal	0.093709248
Tics	Meningitis, Meningococcal	0.041436131
Aphasia	Meningitis, Meningococcal	0.015859927
Coma	Meningitis, Meningococcal	0.065392963
Intellectual Disability	Meningitis, Meningococcal	0.131418671
Hallucinations	Meningitis, Meningococcal	0.042398643
Back Pain	Meningitis, Meningococcal	0.019663548
Paralysis	Meningitis, Meningococcal	0.037637854
Urinary Bladder, Neurogenic	Meningitis, Meningococcal	0.050667548
Mononeuropathies	Meningitis, Meningococcal	0.058092134
Neuritis	Meningitis, Meningococcal	0.000475164
Polyneuropathies	Meningitis, Meningococcal	0.002009325
Polyradiculopathy	Meningitis, Meningococcal	0.037696457
Neurotoxicity Syndromes	Meningitis, Meningococcal	0.134678821
Disorders of Excessive Somnolence	Meningitis, Meningococcal	0.140860945
Skull Fractures	Meningitis, Meningococcal	0.136045487
Conjunctivitis	Meningitis, Meningococcal	0.077988873
Cataract	Meningitis, Meningococcal	0.016365492
Epididymitis	Meningitis, Meningococcal	0.068144277
Orchitis	Meningitis, Meningococcal	0.068036373
Kidney Papillary Necrosis	Meningitis, Meningococcal	0.01307306
Nephritis	Meningitis, Meningococcal	0.011116548
Pyelonephritis	Meningitis, Meningococcal	0.054553945
Renal Insufficiency	Meningitis, Meningococcal	0.058049383
Acute Kidney Injury	Meningitis, Meningococcal	0.075193781
Kidney Tubular Necrosis, Acute	Meningitis, Meningococcal	0.114198092
Urethritis	Meningitis, Meningococcal	0.177112752
Urinary Incontinence	Meningitis, Meningococcal	0.069280836
Vaginitis	Meningitis, Meningococcal	0.12400954
Vulvovaginitis	Meningitis, Meningococcal	0.157756348
Heart Diseases	Meningitis, Meningococcal	0.02391471
Atrial Fibrillation	Meningitis, Meningococcal	0.043226609
Cardiac Complexes, Premature	Meningitis, Meningococcal	0.023917397
Lown-Ganong-Levine Syndrome	Meningitis, Meningococcal	0.358368695
Tachycardia	Meningitis, Meningococcal	0.022660576
Tachycardia, Paroxysmal	Meningitis, Meningococcal	0.028638698
Tachycardia, Supraventricular	Meningitis, Meningococcal	0.052046761
Tachycardia, Ventricular	Meningitis, Meningococcal	0.029639339
Ventricular Fibrillation	Meningitis, Meningococcal	0.000859302
Cardiomegaly	Meningitis, Meningococcal	0.034492742
Cardiomyopathies	Meningitis, Meningococcal	0.009373381
Myocarditis	Meningitis, Meningococcal	0.060316561
Heart Arrest	Meningitis, Meningococcal	0.03480569
Heart Failure	Meningitis, Meningococcal	0.038358903
Aortic Valve Stenosis	Meningitis, Meningococcal	0.01838698
Angina Pectoris, Variant	Meningitis, Meningococcal	0.192738568
Coronary Occlusion	Meningitis, Meningococcal	0.030147257
Pericarditis	Meningitis, Meningococcal	0.082651805
Pulmonary Heart Disease	Meningitis, Meningococcal	0.109448162
Vascular Diseases	Meningitis, Meningococcal	0.020979842
Aneurysm, Ruptured	Meningitis, Meningococcal	0.054560465
Aortic Diseases	Meningitis, Meningococcal	0.126396472
Atherosclerosis	Meningitis, Meningococcal	0.018028144
Arteritis	Meningitis, Meningococcal	0.077621103
Thrombophlebitis	Meningitis, Meningococcal	0.038997605
Hypertension, Malignant	Meningitis, Meningococcal	0.057225927
Hypotension	Meningitis, Meningococcal	0.013044012
Phlebitis	Meningitis, Meningococcal	0.038991807
Varicose Veins	Meningitis, Meningococcal	0.058114312
Varicose Ulcer	Meningitis, Meningococcal	0.090396585
Venous Insufficiency	Meningitis, Meningococcal	0.03308659
Hematologic Diseases	Meningitis, Meningococcal	0.066413047
Anemia	Meningitis, Meningococcal	0.001272989
Hemoglobin SC Disease	Meningitis, Meningococcal	0.012411445
Ecchymosis	Meningitis, Meningococcal	0.273946594
Thrombocytopenia	Meningitis, Meningococcal	0.098471421
Polycythemia Vera	Meningitis, Meningococcal	0.090555706
Eosinophilia	Meningitis, Meningococcal	0.039613688
Polycythemia	Meningitis, Meningococcal	0.113382083
Lymphadenitis	Meningitis, Meningococcal	0.121987037
Granuloma	Meningitis, Meningococcal	0.183872159
Cryopyrin-Associated Periodic Syndromes	Meningitis, Meningococcal	0.037696457
Glycogen Storage Disease Type VI	Meningitis, Meningococcal	0.001475975
Dermatitis, Atopic	Meningitis, Meningococcal	0.24768485
Breast Diseases	Meningitis, Meningococcal	0.195942949
Dermatitis	Meningitis, Meningococcal	0.068719308
Acidosis	Meningitis, Meningococcal	0.061798589
Ketosis	Meningitis, Meningococcal	0.034914327
Alkalosis	Meningitis, Meningococcal	0.102473338
Hypoglycemia	Meningitis, Meningococcal	0.013303772
Hyperkalemia	Meningitis, Meningococcal	0.028528048
Hypernatremia	Meningitis, Meningococcal	0.086413377
Hypokalemia	Meningitis, Meningococcal	0.082550874
Hyponatremia	Meningitis, Meningococcal	0.040757477
Malnutrition	Meningitis, Meningococcal	0.058169361
Avitaminosis	Meningitis, Meningococcal	0.082643086
Ascorbic Acid Deficiency	Meningitis, Meningococcal	0.082046617
Vitamin A Deficiency	Meningitis, Meningococcal	0.082643086
Vitamin B Deficiency	Meningitis, Meningococcal	0.093378767
Vitamin B 12 Deficiency	Meningitis, Meningococcal	0.096656219
Vitamin D Deficiency	Meningitis, Meningococcal	0.082643086
Vitamin E Deficiency	Meningitis, Meningococcal	0.082643086
Protein-Energy Malnutrition	Meningitis, Meningococcal	0.048962939
Cushing Syndrome	Meningitis, Meningococcal	0.162163633
Diabetes Complications	Meningitis, Meningococcal	0.000785526
Hypothyroidism	Meningitis, Meningococcal	0.054997118
Common Variable Immunodeficiency	Meningitis, Meningococcal	0.346101825
Hernia, Femoral	Meningitis, Meningococcal	0.069076294
Hypertrophy	Meningitis, Meningococcal	0.088634944
Splenomegaly	Meningitis, Meningococcal	0.130802523
Polyps	Meningitis, Meningococcal	0.087610311
Rupture, Spontaneous	Meningitis, Meningococcal	0.326708985
Disease	Meningitis, Meningococcal	0.034537107
Acute Disease	Meningitis, Meningococcal	0.047648282
Chronic Disease	Meningitis, Meningococcal	0.000719755
Emphysema	Meningitis, Meningococcal	0.036813759
Fibrosis	Meningitis, Meningococcal	0.020295282
Hemorrhage	Meningitis, Meningococcal	0.013666223
Inflammation	Meningitis, Meningococcal	0.098263046
Necrosis	Meningitis, Meningococcal	0.041024294
Sclerosis	Meningitis, Meningococcal	0.017689561
Shock	Meningitis, Meningococcal	0.117106815
Ulcer	Meningitis, Meningococcal	0.032921821
Cachexia	Meningitis, Meningococcal	0.036269881
Heart Murmurs	Meningitis, Meningococcal	0.122466829
Colic	Meningitis, Meningococcal	0.081640442
Renal Colic	Meningitis, Meningococcal	0.081644576
Pelvic Pain	Meningitis, Meningococcal	0.072663723
Vomiting	Meningitis, Meningococcal	0.069125658
Urological Manifestations	Meningitis, Meningococcal	0.026737906
Poisoning	Meningitis, Meningococcal	0.090465944
Bites and Stings	Meningitis, Meningococcal	0.015692748
Substance-Related Disorders	Meningitis, Meningococcal	0.074284909
Wounds and Injuries	Meningitis, Meningococcal	0.025927639
Shoulder Dislocation	Meningitis, Meningococcal	0.15796405
Dislocations	Meningitis, Meningococcal	0.015717842
Rupture	Meningitis, Meningococcal	0.002557805
Tuberculosis	Waterhouse-Friderichsen Syndrome	0.193423037
Infection	Waterhouse-Friderichsen Syndrome	0.035564836
Osteomyelitis	Waterhouse-Friderichsen Syndrome	0.166569935
Diverticulitis	Waterhouse-Friderichsen Syndrome	0.075941081
Respiratory Tract Infections	Waterhouse-Friderichsen Syndrome	0.180511907
Sepsis	Waterhouse-Friderichsen Syndrome	0.182485707
Abscess	Waterhouse-Friderichsen Syndrome	0.012867228
Urinary Tract Infections	Waterhouse-Friderichsen Syndrome	0.037606114
Candidiasis	Waterhouse-Friderichsen Syndrome	0.138605281
Myelitis	Waterhouse-Friderichsen Syndrome	0.210364691
Poliomyelitis	Waterhouse-Friderichsen Syndrome	0.298033801
AIDS-Related Complex	Waterhouse-Friderichsen Syndrome	0.011299292
Neoplasms	Waterhouse-Friderichsen Syndrome	0.098684161
Cysts	Waterhouse-Friderichsen Syndrome	0.013424169
Leukemia	Waterhouse-Friderichsen Syndrome	0.202635619
Hodgkin Disease	Waterhouse-Friderichsen Syndrome	0.439750265
Neoplasms, Connective Tissue	Waterhouse-Friderichsen Syndrome	0.316607169
Abdominal Neoplasms	Waterhouse-Friderichsen Syndrome	0.182182334
Breast Neoplasms	Waterhouse-Friderichsen Syndrome	0.076083586
Breast Neoplasms, Male	Waterhouse-Friderichsen Syndrome	0.084161084
Digestive System Neoplasms	Waterhouse-Friderichsen Syndrome	0.360184963
Intestinal Neoplasms	Waterhouse-Friderichsen Syndrome	0.274684939
Colonic Neoplasms	Waterhouse-Friderichsen Syndrome	0.125569028
Nervous System Neoplasms	Waterhouse-Friderichsen Syndrome	0.35617088
Brain Neoplasms	Waterhouse-Friderichsen Syndrome	0.214460428
Soft Tissue Neoplasms	Waterhouse-Friderichsen Syndrome	0.306319208
Neoplasms, Second Primary	Waterhouse-Friderichsen Syndrome	0.05224588
Mucolipidoses	Waterhouse-Friderichsen Syndrome	0.247479935
Osteoporosis	Waterhouse-Friderichsen Syndrome	0.127421918
Spondylosis	Waterhouse-Friderichsen Syndrome	0.068447681
Osteoarthritis	Waterhouse-Friderichsen Syndrome	0.03030988
Cholecystitis	Waterhouse-Friderichsen Syndrome	0.036967333
Duodenitis	Waterhouse-Friderichsen Syndrome	0.104248096
Gastritis	Waterhouse-Friderichsen Syndrome	0.113205863
Gastritis, Atrophic	Waterhouse-Friderichsen Syndrome	0.226345397
Gastrointestinal Hemorrhage	Waterhouse-Friderichsen Syndrome	0.056972939
Peptic Ulcer Hemorrhage	Waterhouse-Friderichsen Syndrome	0.165563239
Peptic Ulcer	Waterhouse-Friderichsen Syndrome	0.164663461
Peptic Ulcer Perforation	Waterhouse-Friderichsen Syndrome	0.175697866
Intestinal Obstruction	Waterhouse-Friderichsen Syndrome	0.215786814
Ileus	Waterhouse-Friderichsen Syndrome	0.146741149
Intestinal Pseudo-Obstruction	Waterhouse-Friderichsen Syndrome	0.147698038
Stomach Ulcer	Waterhouse-Friderichsen Syndrome	0.077199681
Pharyngitis	Waterhouse-Friderichsen Syndrome	0.268904336
Asthma	Waterhouse-Friderichsen Syndrome	0.029251887
Bronchitis	Waterhouse-Friderichsen Syndrome	0.034508954
Bronchitis, Chronic	Waterhouse-Friderichsen Syndrome	0.019100877
Bronchopneumonia	Waterhouse-Friderichsen Syndrome	0.182445759
Lung Diseases	Waterhouse-Friderichsen Syndrome	0.116703919
Hypertension, Pulmonary	Waterhouse-Friderichsen Syndrome	0.175728768
Familial Primary Pulmonary Hypertension	Waterhouse-Friderichsen Syndrome	0.175728768
Granulomatosis with Polyangiitis	Waterhouse-Friderichsen Syndrome	0.465882986
Pneumonia	Waterhouse-Friderichsen Syndrome	0.087741032
Pulmonary Fibrosis	Waterhouse-Friderichsen Syndrome	0.113012881
Sinusitis	Waterhouse-Friderichsen Syndrome	0.135299208
Pleural Effusion	Waterhouse-Friderichsen Syndrome	0.026828007
Pleurisy	Waterhouse-Friderichsen Syndrome	0.23703326
Respiratory Insufficiency	Waterhouse-Friderichsen Syndrome	0.155732331
Airway Obstruction	Waterhouse-Friderichsen Syndrome	0.071167104
Ear Diseases	Waterhouse-Friderichsen Syndrome	0.021440174
Brain Diseases	Waterhouse-Friderichsen Syndrome	0.160846825
Brain Ischemia	Waterhouse-Friderichsen Syndrome	0.141463182
Ischemic Attack, Transient	Waterhouse-Friderichsen Syndrome	0.141463182
Dementia	Waterhouse-Friderichsen Syndrome	0.006864623
Hypoxia, Brain	Waterhouse-Friderichsen Syndrome	0.262143973
Tic Disorders	Waterhouse-Friderichsen Syndrome	0.085859651
Spinal Cord Diseases	Waterhouse-Friderichsen Syndrome	0.034081866
Syncope	Waterhouse-Friderichsen Syndrome	0.021458173
Peripheral Nervous System Diseases	Waterhouse-Friderichsen Syndrome	0.175963374
Neurotoxicity Syndromes	Waterhouse-Friderichsen Syndrome	0.293252647
Prostatitis	Waterhouse-Friderichsen Syndrome	0.130870813
Androgen-Insensitivity Syndrome	Waterhouse-Friderichsen Syndrome	0.038119456
Kidney Diseases	Waterhouse-Friderichsen Syndrome	0.078575962
Renal Insufficiency, Chronic	Waterhouse-Friderichsen Syndrome	0.081777197
Kidney Failure, Chronic	Waterhouse-Friderichsen Syndrome	0.095253177
Urethral Stricture	Waterhouse-Friderichsen Syndrome	0.174384937
Cystitis	Waterhouse-Friderichsen Syndrome	0.025994211
Urinary Bladder Calculi	Waterhouse-Friderichsen Syndrome	0.049686783
Cardiovascular Diseases	Waterhouse-Friderichsen Syndrome	0.116239199
Heart Diseases	Waterhouse-Friderichsen Syndrome	0.021454114
Arrhythmias, Cardiac	Waterhouse-Friderichsen Syndrome	0.085326369
Atrial Fibrillation	Waterhouse-Friderichsen Syndrome	0.050929433
Atrial Flutter	Waterhouse-Friderichsen Syndrome	0.09953896
Cardiac Complexes, Premature	Waterhouse-Friderichsen Syndrome	0.038440902
Bundle-Branch Block	Waterhouse-Friderichsen Syndrome	0.138514443
Tachycardia	Waterhouse-Friderichsen Syndrome	0.030556923
Cardiomegaly	Waterhouse-Friderichsen Syndrome	0.164976258
Heart Failure	Waterhouse-Friderichsen Syndrome	0.060460588
Angina Pectoris	Waterhouse-Friderichsen Syndrome	0.036033043
Myocardial Infarction	Waterhouse-Friderichsen Syndrome	0.003665768
Anterior Wall Myocardial Infarction	Waterhouse-Friderichsen Syndrome	0.083199663
Vascular Diseases	Waterhouse-Friderichsen Syndrome	0.010865604
Aneurysm	Waterhouse-Friderichsen Syndrome	0.074853596
Atherosclerosis	Waterhouse-Friderichsen Syndrome	0.025924491
Arteritis	Waterhouse-Friderichsen Syndrome	0.236194929
Hypertension	Waterhouse-Friderichsen Syndrome	0.017442403
Hematologic Diseases	Waterhouse-Friderichsen Syndrome	0.229401135
Anemia	Waterhouse-Friderichsen Syndrome	0.003401531
Anemia, Iron-Deficiency	Waterhouse-Friderichsen Syndrome	0.065548467
Polycythemia Vera	Waterhouse-Friderichsen Syndrome	0.363400839
Polycythemia	Waterhouse-Friderichsen Syndrome	0.331463333
Granuloma	Waterhouse-Friderichsen Syndrome	0.397209869
Glycogen Storage Disease Type VI	Waterhouse-Friderichsen Syndrome	0.110068242
Blister	Waterhouse-Friderichsen Syndrome	0.252796293
Acidosis	Waterhouse-Friderichsen Syndrome	0.120335847
Alkalosis	Waterhouse-Friderichsen Syndrome	0.205954002
Hyperlipidemias	Waterhouse-Friderichsen Syndrome	0.094861704
Hypercholesterolemia	Waterhouse-Friderichsen Syndrome	0.049754278
Hypernatremia	Waterhouse-Friderichsen Syndrome	0.157389469
Hypokalemia	Waterhouse-Friderichsen Syndrome	0.042343742
Hyponatremia	Waterhouse-Friderichsen Syndrome	0.120132587
Malnutrition	Waterhouse-Friderichsen Syndrome	0.119410595
Protein-Energy Malnutrition	Waterhouse-Friderichsen Syndrome	0.122993868
Hypothyroidism	Waterhouse-Friderichsen Syndrome	0.010892243
Thyroiditis	Waterhouse-Friderichsen Syndrome	0.355659759
Calculi	Waterhouse-Friderichsen Syndrome	0.021474336
Constriction, Pathologic	Waterhouse-Friderichsen Syndrome	0.014968217
Diverticulum	Waterhouse-Friderichsen Syndrome	0.029246409
Hernia, Diaphragmatic	Waterhouse-Friderichsen Syndrome	0.031575637
Splenomegaly	Waterhouse-Friderichsen Syndrome	0.344140232
Disease	Waterhouse-Friderichsen Syndrome	0.147255172
Syndrome	Waterhouse-Friderichsen Syndrome	0.037345432
Acute Disease	Waterhouse-Friderichsen Syndrome	0.019284199
Emphysema	Waterhouse-Friderichsen Syndrome	0.118017681
Fibrosis	Waterhouse-Friderichsen Syndrome	0.07883254
Hemorrhage	Waterhouse-Friderichsen Syndrome	0.093745178
Ischemia	Waterhouse-Friderichsen Syndrome	0.14135411
Infarction	Waterhouse-Friderichsen Syndrome	0.015443116
Sclerosis	Waterhouse-Friderichsen Syndrome	0.019423371
Shock	Waterhouse-Friderichsen Syndrome	0.164823233
Ulcer	Waterhouse-Friderichsen Syndrome	0.089287912
Dysuria	Waterhouse-Friderichsen Syndrome	0.368716609
Wounds and Injuries	Waterhouse-Friderichsen Syndrome	0.01137706
Fractures, Spontaneous	Waterhouse-Friderichsen Syndrome	0.270246033
Rupture	Waterhouse-Friderichsen Syndrome	0.088183829
Bacteremia	Meningitis, Pneumococcal	0.133101696
Neurosyphilis	Meningitis, Pneumococcal	0.090404889
Endocarditis, Bacterial	Meningitis, Pneumococcal	0.217120872
Endocarditis, Subacute Bacterial	Meningitis, Pneumococcal	0.217120872
Gram-Negative Bacterial Infections	Meningitis, Pneumococcal	0.049777692
Pneumonia, Mycoplasma	Meningitis, Pneumococcal	0.080208435
Haemophilus Infections	Meningitis, Pneumococcal	0.007950252
Pseudomonas Infections	Meningitis, Pneumococcal	0.013334363
Syphilis	Meningitis, Pneumococcal	0.04262766
Clostridium Infections	Meningitis, Pneumococcal	0.050326053
Furunculosis	Meningitis, Pneumococcal	0.099903452
Carbuncle	Meningitis, Pneumococcal	0.099903452
Pneumonia, Pneumococcal	Meningitis, Pneumococcal	0.393048525
Rheumatic Heart Disease	Meningitis, Pneumococcal	0.067688828
Pneumonia, Bacterial	Meningitis, Pneumococcal	0.004600825
Infection	Meningitis, Pneumococcal	0.02215921
Osteomyelitis	Meningitis, Pneumococcal	0.000170638
Mastoiditis	Meningitis, Pneumococcal	0.408151585
Coinfection	Meningitis, Pneumococcal	0.02757918
Communicable Diseases	Meningitis, Pneumococcal	0.194932795
Corneal Ulcer	Meningitis, Pneumococcal	0.134774595
Endophthalmitis	Meningitis, Pneumococcal	0.005630273
Appendicitis	Meningitis, Pneumococcal	0.011333387
Sepsis	Meningitis, Pneumococcal	0.271706861
Dermatomycoses	Meningitis, Pneumococcal	0.103150717
Aspergillosis	Meningitis, Pneumococcal	0.174798313
Tinea	Meningitis, Pneumococcal	0.052648858
Paronychia	Meningitis, Pneumococcal	0.057978756
Suppuration	Meningitis, Pneumococcal	0.002736984
Abscess	Meningitis, Pneumococcal	0.023901878
Periapical Abscess	Meningitis, Pneumococcal	0.045168042
Empyema	Meningitis, Pneumococcal	0.127820881
Otitis Media, Suppurative	Meningitis, Pneumococcal	0.365170791
Urinary Tract Infections	Meningitis, Pneumococcal	0.016830606
Mycoses	Meningitis, Pneumococcal	0.057024545
Candidiasis	Meningitis, Pneumococcal	0.130124026
Cryptococcosis	Meningitis, Pneumococcal	0.232699937
Pneumonia, Pneumocystis	Meningitis, Pneumococcal	0.236710819
Virus Diseases	Meningitis, Pneumococcal	0.106029943
Central Nervous System Viral Diseases	Meningitis, Pneumococcal	0.163794398
Encephalitis	Meningitis, Pneumococcal	0.220827798
Encephalitis, Herpes Simplex	Meningitis, Pneumococcal	0.157839816
Meningitis, Viral	Meningitis, Pneumococcal	0.247858207
Myelitis	Meningitis, Pneumococcal	0.044324528
Poliomyelitis	Meningitis, Pneumococcal	0.05423388
Hepatitis B	Meningitis, Pneumococcal	0.099214937
Bell Palsy	Meningitis, Pneumococcal	0.042738209
Herpes Simplex	Meningitis, Pneumococcal	0.338764446
Stomatitis, Herpetic	Meningitis, Pneumococcal	0.348366904
Herpes Zoster	Meningitis, Pneumococcal	0.096399955
Hepatitis A	Meningitis, Pneumococcal	0.101400421
Hepatitis C	Meningitis, Pneumococcal	0.101409493
Hepatitis C, Chronic	Meningitis, Pneumococcal	0.158575498
Hepatitis D	Meningitis, Pneumococcal	0.104475329
Hepatitis D, Chronic	Meningitis, Pneumococcal	0.163043859
Hepatitis E	Meningitis, Pneumococcal	0.101400421
Influenza, Human	Meningitis, Pneumococcal	0.018396178
Parasitic Diseases	Meningitis, Pneumococcal	0.17709995
Giardiasis	Meningitis, Pneumococcal	0.164263651
Bone Cysts	Meningitis, Pneumococcal	0.072004253
Follicular Cyst	Meningitis, Pneumococcal	0.16098609
Leukemia	Meningitis, Pneumococcal	0.146903791
Leukemia, Lymphoid	Meningitis, Pneumococcal	0.179381664
Leukemia, Prolymphocytic, T-Cell	Meningitis, Pneumococcal	0.165052022
Leukemia, T-Cell	Meningitis, Pneumococcal	0.082965361
Lymphangioma	Meningitis, Pneumococcal	0.184490588
Lymphoma	Meningitis, Pneumococcal	0.091933466
Hodgkin Disease	Meningitis, Pneumococcal	0.13644292
Lymphoma, Non-Hodgkin	Meningitis, Pneumococcal	0.119878653
Lymphoma, Follicular	Meningitis, Pneumococcal	0.135495608
Neoplasms, Connective Tissue	Meningitis, Pneumococcal	0.0408893
Sarcoma	Meningitis, Pneumococcal	0.116923206
Multiple Myeloma	Meningitis, Pneumococcal	0.199805317
Waldenstrom Macroglobulinemia	Meningitis, Pneumococcal	0.251215119
Hemangioma	Meningitis, Pneumococcal	0.052317039
Neoplasms by Site	Meningitis, Pneumococcal	0.003377572
Bone Neoplasms	Meningitis, Pneumococcal	0.013945374
Skull Neoplasms	Meningitis, Pneumococcal	0.153527001
Nose Neoplasms	Meningitis, Pneumococcal	0.127482292
Spinal Neoplasms	Meningitis, Pneumococcal	0.0273298
Adrenal Gland Neoplasms	Meningitis, Pneumococcal	0.05450503
Multiple Endocrine Neoplasia Type 1	Meningitis, Pneumococcal	0.048117764
Multiple Endocrine Neoplasia Type 2a	Meningitis, Pneumococcal	0.011667034
Parathyroid Neoplasms	Meningitis, Pneumococcal	0.071806094
Pituitary Neoplasms	Meningitis, Pneumococcal	0.18135816
Ear Neoplasms	Meningitis, Pneumococcal	0.098238469
[truncated: 466,286 more rows]
