# Supplementary material for: Inference on chains of disease progression based on disease networks
Source: PLoS One. 2019 Jun 28;14(6):e0218871. doi: 10.1371/journal.pone.0218871 (PMC6599221; doi:10.1371/journal.pone.0218871)
Supplement: S1 Dataset — (ZIP) [file pone.0218871.s001.zip › 4_tDPN.csv]

prior disease	posterior disease	weight
Pituitary Neoplasms	Meningitis, Bacterial	0.002142304
Liver Cirrhosis	Meningitis, Bacterial	0.002142304
Pneumonia	Meningitis, Bacterial	0.048464898
Sinusitis	Meningitis, Bacterial	0.001071152
Hydrocephalus	Meningitis, Bacterial	0.001071152
Meningitis	Meningitis, Bacterial	0.013217854
Fistula	Meningitis, Bacterial	0.002142304
Hemorrhage	Meningitis, Bacterial	0.002142304
Infarction	Meningitis, Bacterial	0.001253167
Diarrhea	Trachoma	0.000535576
Peritonitis	Typhoid Fever	0.002142304
Sepsis	Typhoid Fever	0.001071152
Gastroenteritis	Typhoid Fever	0.002142304
Intestinal Perforation	Typhoid Fever	0.001606728
Thrombocytopenia	Typhoid Fever	0.001071152
Pneumonia	Pleuropneumonia, Contagious	0.002142304
Herpes Zoster	Q Fever	0.002142304
Myocardial Ischemia	Q Fever	0.001606728
Discitis	Spondylitis	0.001071152
Abscess	Spondylitis	0.001606728
Multiple Myeloma	Spondylitis	0.001606728
Pneumonia	Spondylitis	0.000535576
Meningitis	Spondylitis	0.000535576
Heart Failure	Spondylitis	0.002142304
Hypoparathyroidism	Spondylitis	0.002142304
Sepsis	Discitis	0.002142304
Abscess	Discitis	0.003749032
Hydronephrosis	Discitis	0.002142304
Diverticulitis	Appendicitis	0.003476009
Adenoma	Appendicitis	0.004284608
Gastroenteritis	Appendicitis	0.002142304
Peptic Ulcer	Appendicitis	0.002142304
Intestinal Pseudo-Obstruction	Appendicitis	0.002142304
Endometriosis	Appendicitis	0.001606728
Fistula	Appendicitis	0.004466623
Infarction	Appendicitis	0.003749032
Adenoma	Diverticulitis	0.004820184
Rectal Neoplasms	Diverticulitis	0.00267788
Fecal Impaction	Diverticulitis	0.004284608
Haemophilus Infections	Peritonitis	0.002142304
Appendicitis	Peritonitis	0.013480407
Diverticulitis	Peritonitis	0.021251494
Abscess	Peritonitis	0.000717591
Hepatitis C	Peritonitis	0.001071152
Rectal Neoplasms	Peritonitis	0.002142304
Gastroenteritis	Peritonitis	0.001606728
Peptic Ulcer	Peritonitis	0.003213456
Intestinal Pseudo-Obstruction	Peritonitis	0.001071152
Intestinal Perforation	Peritonitis	0.016067279
Protein-Losing Enteropathies	Peritonitis	0.001071152
Pneumonia	Peritonitis	0.012490664
Pleural Effusion	Peritonitis	0.002142304
Meningitis	Peritonitis	0.000535576
Heart Failure	Peritonitis	0.000535576
Hypercalcemia	Peritonitis	0.002142304
Fistula	Peritonitis	0.003213456
Hemorrhage	Peritonitis	0.00267788
Diarrhea	Peritonitis	0.001071152
Meningitis, Bacterial	Sepsis	0.001071152
Appendicitis	Sepsis	0.005537775
Peritonitis	Sepsis	0.020866776
Encephalitis	Sepsis	0.003749032
Herpes Simplex	Sepsis	0.003213456
Multiple Myeloma	Sepsis	0.001071152
Intestinal Pseudo-Obstruction	Sepsis	0.001606728
Intestinal Perforation	Sepsis	0.004648639
Liver Diseases	Sepsis	0.001606728
Liver Cirrhosis	Sepsis	0.004284608
Pneumonia	Sepsis	0.132110014
Mediastinitis	Sepsis	0.001071152
Intracranial Aneurysm	Sepsis	0.002142304
Subarachnoid Hemorrhage	Sepsis	0.002142304
Stroke	Sepsis	0.001071152
Hydronephrosis	Sepsis	0.01339987
Ureteral Obstruction	Sepsis	0.001606728
Myocardial Infarction	Sepsis	0.003577487
Aneurysm	Sepsis	0.00267788
Hypotension	Sepsis	0.006255367
Hypocalcemia	Sepsis	0.003749032
Hypoglycemia	Sepsis	0.001071152
Fistula	Sepsis	0.023939844
Hemorrhage	Sepsis	0.004375615
Ischemia	Sepsis	0.005982343
Infarction	Sepsis	0.005184215
Meningitis, Bacterial	Abscess	0.002142304
Typhoid Fever	Abscess	0.001071152
Appendicitis	Abscess	0.001079879
Diverticulitis	Abscess	0.025354086
Sepsis	Abscess	0.016886349
Encephalitis	Abscess	0.003213456
Adenoma	Abscess	0.000535576
Brain Neoplasms	Abscess	0.002142304
Gastroesophageal Reflux	Abscess	0.001071152
Diverticulitis, Colonic	Abscess	0.001606728
Intestinal Obstruction	Abscess	0.001606728
Pneumonia	Abscess	0.07459889
Pleural Effusion	Abscess	0.000535576
Mediastinitis	Abscess	0.006689464
Stroke	Abscess	0.002142304
Meningitis	Abscess	0.006790943
Cataract	Abscess	0.001606728
Glaucoma	Abscess	0.001606728
Heart Failure	Abscess	0.002142304
Myocardial Infarction	Abscess	0.001071152
Aneurysm	Abscess	0.004820184
Thrombosis	Abscess	0.001606728
Hemorrhage	Abscess	0.001788743
Infarction	Abscess	0.004284608
Herpes Simplex	Encephalitis	0.064310998
Herpes Zoster	Encephalitis	0.024030852
Adenoma	Encephalitis	0.001071152
Pituitary Neoplasms	Encephalitis	0.001071152
Pneumonia	Encephalitis	0.007134905
Stroke	Encephalitis	0.004022055
Meningitis	Encephalitis	0.003213456
Chronic Pain	Encephalitis	0.001606728
Blindness	Encephalitis	0.002142304
Aneurysm	Encephalitis	0.002142304
Thrombosis	Encephalitis	0.001606728
Hemorrhage	Encephalitis	0.002142304
Typhoid Fever	Hepatitis B	0.002142304
Mumps	Hepatitis B	0.002142304
Drug-Induced Liver Injury	Hepatitis B	0.019159929
Hepatitis B	Herpes Simplex	0.000535576
Carcinoma, Hepatocellular	Herpes Simplex	0.001606728
Sinusitis	Herpes Simplex	0.000535576
Hemorrhage	Herpes Simplex	0.002142304
Hepatitis B	Herpes Zoster	0.001606728
Herpes Simplex	Herpes Zoster	0.00267788
Mumps	Herpes Zoster	0.003213456
Multiple Myeloma	Herpes Zoster	0.00267788
Cerebral Infarction	Herpes Zoster	0.001606728
Hydrocephalus	Herpes Zoster	0.001071152
Chronic Pain	Herpes Zoster	0.002142304
Hemiplegia	Herpes Zoster	0.001071152
Heart Failure	Herpes Zoster	0.000535576
Thrombosis	Herpes Zoster	0.002142304
Infarction	Herpes Zoster	0.001071152
Hepatitis B	Hepatitis C	0.021521283
Drug-Induced Liver Injury	Hepatitis C	0.011173795
Graves Disease	Hepatitis C	0.002142304
Thrombocytopenia	Hepatitis C	0.003749032
Diarrhea	Hepatitis C	0.000535576
Typhoid Fever	Mumps	0.001606728
Hydrocephalus	Mumps	0.003213456
Adenoma	Melanoma, Amelanotic	0.001606728
Sepsis	Adenoma	0.003213456
Herpes Zoster	Adenoma	0.002142304
Chalazion	Adenoma	0.002142304
Adenocarcinoma, Clear Cell	Adenoma	0.001606728
Adenocarcinoma, Papillary	Adenoma	0.002142304
Carcinoma, Acinar Cell	Adenoma	0.002142304
Rectal Neoplasms	Adenoma	0.010200056
Pituitary Neoplasms	Adenoma	0.050111386
Brain Neoplasms	Adenoma	0.001071152
Congenital Hypothyroidism	Adenoma	0.001071152
Osteoarthritis	Adenoma	0.001606728
Subarachnoid Hemorrhage	Adenoma	0.002142304
Paraplegia	Adenoma	0.001606728
Graves Disease	Adenoma	0.001606728
Aneurysm	Adenoma	0.00267788
Hypotension	Adenoma	0.002142304
Thrombocytopenia	Adenoma	0.002142304
Thyroid Dysgenesis	Adenoma	0.002142304
Hyperinsulinism	Adenoma	0.002142304
Infarction	Adenoma	0.001788743
Adenoma	ACTH-Secreting Pituitary Adenoma	0.001606728
Pituitary Neoplasms	ACTH-Secreting Pituitary Adenoma	0.002142304
Adenoma	Insulinoma	0.00267788
Paraplegia	Insulinoma	0.002142304
Hyperinsulinism	Insulinoma	0.004284608
Adenoma	Acrospiroma	0.003749032
Thrombosis	Adenocarcinoma, Clear Cell	0.001606728
Carcinoma, Acinar Cell	Adenocarcinoma, Papillary	0.001606728
Adenoma	Adrenocortical Carcinoma	0.003749032
Rectal Neoplasms	Adrenocortical Carcinoma	0.001606728
Thrombosis	Adrenocortical Carcinoma	0.001071152
Peritonitis	Carcinoma, Hepatocellular	0.002142304
Hepatitis B	Carcinoma, Hepatocellular	0.389589077
Hepatitis C	Carcinoma, Hepatocellular	0.380306951
Adenoma	Carcinoma, Hepatocellular	0.006244896
Adrenocortical Carcinoma	Carcinoma, Hepatocellular	0.001606728
Multiple Myeloma	Carcinoma, Hepatocellular	0.001606728
Pituitary Neoplasms	Carcinoma, Hepatocellular	0.002142304
Peptic Ulcer	Carcinoma, Hepatocellular	0.002142304
Liver Diseases	Carcinoma, Hepatocellular	0.089658108
Drug-Induced Liver Injury	Carcinoma, Hepatocellular	0.009640367
Hepatitis, Alcoholic	Carcinoma, Hepatocellular	0.010539974
Liver Cirrhosis	Carcinoma, Hepatocellular	0.036618889
Hydronephrosis	Carcinoma, Hepatocellular	0.002142304
Thrombosis	Carcinoma, Hepatocellular	0.001071152
Fistula	Carcinoma, Hepatocellular	0.001071152
Hemorrhage	Carcinoma, Hepatocellular	0.006062881
Infarction	Carcinoma, Hepatocellular	0.001071152
Adenoma	Multiple Myeloma	0.005184215
Pleural Effusion	Multiple Myeloma	0.001606728
Macular Edema	Multiple Myeloma	0.001606728
Heart Failure	Multiple Myeloma	0.000535576
Thrombocytopenia	Multiple Myeloma	0.002142304
Hyperparathyroidism	Multiple Myeloma	0.001606728
Herpes Simplex	Rectal Neoplasms	0.001606728
Ascariasis	Rectal Neoplasms	0.002142304
Adenocarcinoma, Papillary	Rectal Neoplasms	0.001606728
Carcinoma, Hepatocellular	Rectal Neoplasms	0.007589071
Brain Neoplasms	Rectal Neoplasms	0.003749032
Esophagitis	Rectal Neoplasms	0.001071152
Intestinal Obstruction	Rectal Neoplasms	0.003395471
Fecal Incontinence	Rectal Neoplasms	0.002142304
Liver Cirrhosis	Rectal Neoplasms	0.001606728
Stroke	Rectal Neoplasms	0.003213456
Hemorrhage	Rectal Neoplasms	0.000273023
Chest Pain	Rectal Neoplasms	0.002142304
Insulinoma	Pituitary Neoplasms	0.001606728
Brain Neoplasms	Pituitary Neoplasms	0.00267788
Congenital Hypothyroidism	Pituitary Neoplasms	0.001606728
Subarachnoid Hemorrhage	Pituitary Neoplasms	0.002142304
Hydrocephalus	Pituitary Neoplasms	0.005891336
Graves Disease	Pituitary Neoplasms	0.001606728
Hypotension	Pituitary Neoplasms	0.002142304
Hemorrhage	Pituitary Neoplasms	0.007680079
Infarction	Pituitary Neoplasms	0.00804411
Meningitis	Brain Neoplasms	0.002142304
Thrombosis	Brain Neoplasms	0.002142304
Hepatitis B	Vascular Neoplasms	0.001606728
Adenoma	ACTH Syndrome, Ectopic	0.002142304
Pituitary Neoplasms	ACTH Syndrome, Ectopic	0.002142304
Adenoma	Bone Diseases	0.002142304
Multiple Myeloma	Bone Diseases	0.017614411
Osteomalacia	Bone Diseases	0.002142304
Liver Diseases	Bone Diseases	0.000222284
Thrombocytopenia	Bone Diseases	0.002142304
Vitamin D Deficiency	Bone Diseases	0.00384004
Hyperparathyroidism	Bone Diseases	0.014642567
Hyperthyroidism	Bone Diseases	0.002142304
Herpes Simplex	Cockayne Syndrome	0.002142304
Sepsis	Congenital Hypothyroidism	0.001606728
Graves Disease	Congenital Hypothyroidism	0.003749032
Thyroid Dysgenesis	Congenital Hypothyroidism	0.03221334
Bone Diseases	Osteosclerosis	0.003749032
Melorheostosis	Osteopoikilosis	0.002142304
Bone Diseases	Rickets	0.002142304
Vitamin D Deficiency	Rickets	0.03018474
Hyperparathyroidism	Rickets	0.001071152
Hypoparathyroidism	Rickets	0.001606728
Hepatitis B	Osteomalacia	0.002142304
Rickets	Osteomalacia	0.007235511
Osteoarthritis	Osteomalacia	0.001606728
Vitamin D Deficiency	Osteomalacia	0.008922776
Hyperparathyroidism	Osteomalacia	0.002142304
Sepsis	Osteoarthritis	0.001071152
Stroke	Osteoarthritis	0.000939876
Stroke	Kearns-Sayre Syndrome	0.002142304
Heart Failure	Kearns-Sayre Syndrome	0.002142304
Aneurysm	Loeys-Dietz Syndrome	0.003749032
Liver Diseases	Biliary Atresia	0.001071152
Chest Pain	Gastroesophageal Reflux	0.00151572
Sepsis	Esophageal Perforation	0.002142304
Gastroesophageal Reflux	Esophageal Perforation	0.002142304
Abscess	Esophagitis	0.002546603
Herpes Simplex	Esophagitis	0.008933246
Gastroesophageal Reflux	Esophagitis	0.050725879
Esophageal Perforation	Esophagitis	0.001071152
Gastroenteritis	Esophagitis	0.001606728
Liver Cirrhosis	Esophagitis	0.002142304
Pneumonia	Esophagitis	0.001071152
Mediastinitis	Esophagitis	0.001071152
Chest Pain	Esophagitis	0.003213456
Intussusception	Gastroenteritis	0.000535576
Meningitis	Gastroenteritis	0.002142304
Aneurysm	Gastroenteritis	0.001071152
Hypoglycemia	Gastroenteritis	0.001071152
Fistula	Gastroenteritis	0.001071152
Diverticulitis	Irritable Bowel Syndrome	0.002142304
Chalazion	Irritable Bowel Syndrome	0.001606728
Gastroenteritis	Irritable Bowel Syndrome	0.012853823
Hemorrhage	Irritable Bowel Syndrome	0.002142304
Infarction	Irritable Bowel Syndrome	0.002142304
Diarrhea	Irritable Bowel Syndrome	0.003749032
Abscess	Peptic Ulcer	0.001071152
Gastroesophageal Reflux	Peptic Ulcer	0.00267788
Liver Cirrhosis	Peptic Ulcer	0.002142304
Appendicitis	Intestinal Obstruction	0.001071152
Diverticulitis	Intestinal Obstruction	0.006962488
Peritonitis	Intestinal Obstruction	0.033044635
Sepsis	Intestinal Obstruction	0.000535576
Ascariasis	Intestinal Obstruction	0.003213456
Adenoma	Intestinal Obstruction	0.002142304
Diverticulitis, Colonic	Intestinal Obstruction	0.001606728
Sigmoid Diseases	Intestinal Obstruction	0.002142304
Fecal Impaction	Intestinal Obstruction	0.012500263
Intestinal Pseudo-Obstruction	Intestinal Obstruction	0.004284608
Intussusception	Intestinal Obstruction	0.073909483
Pyloric Stenosis, Hypertrophic	Intestinal Obstruction	0.002142304
Panniculitis, Peritoneal	Intestinal Obstruction	0.004284608
Endometriosis	Intestinal Obstruction	0.002142304
Myocardial Ischemia	Intestinal Obstruction	0.002142304
Ischemia	Intestinal Obstruction	0.004284608
Infarction	Intestinal Obstruction	0.01107555
Abscess	Fecal Impaction	0.002142304
Herpes Zoster	Intestinal Pseudo-Obstruction	0.002142304
Multiple Myeloma	Intestinal Pseudo-Obstruction	0.002142304
Intussusception	Intestinal Pseudo-Obstruction	0.002142304
Thrombocytopenia	Intestinal Pseudo-Obstruction	0.002142304
Appendicitis	Intussusception	0.001606728
Adenoma	Intussusception	0.020351887
Rectal Neoplasms	Intussusception	0.002142304
Biliary Atresia	Intussusception	0.001606728
Endometriosis	Intussusception	0.001071152
Rectal Neoplasms	Intestinal Perforation	0.001071152
Fistula	Intestinal Perforation	0.001071152
Hemorrhage	Intestinal Perforation	0.000535576
Heart Failure	Protein-Losing Enteropathies	0.002142304
Thrombocytopenia	Protein-Losing Enteropathies	0.001071152
Neurogenic Bowel	Fecal Incontinence	0.002142304
Fecal Impaction	Fecal Incontinence	0.001071152
Diarrhea	Fecal Incontinence	0.000535576
Peritonitis	Liver Diseases	0.002142304
Hepatitis B	Liver Diseases	0.281252685
Hepatitis C	Liver Diseases	0.694439456
Osteomalacia	Liver Diseases	0.001606728
Drug-Induced Liver Injury	Liver Diseases	0.118366674
Focal Nodular Hyperplasia	Liver Diseases	0.001606728
End Stage Liver Disease	Liver Diseases	0.004648639
Pleural Effusion	Liver Diseases	0.001071152
Stroke	Liver Diseases	0.001606728
Meningitis	Liver Diseases	0.002142304
Thrombosis	Liver Diseases	0.000535576
Hypotension	Liver Diseases	0.002142304
Hyperinsulinism	Liver Diseases	0.000535576
Hypoglycemia	Liver Diseases	0.001606728
Hyperthyroidism	Liver Diseases	0.004284608
Fistula	Liver Diseases	0.001071152
Hemorrhage	Liver Diseases	0.021160486
Abscess	Focal Nodular Hyperplasia	0.001606728
Adenoma	Focal Nodular Hyperplasia	0.002142304
Carcinoma, Hepatocellular	Focal Nodular Hyperplasia	0.002142304
Hemorrhage	Focal Nodular Hyperplasia	0.006790943
Hepatitis B	End Stage Liver Disease	0.030319635
Hepatitis C	End Stage Liver Disease	0.009104791
Carcinoma, Hepatocellular	End Stage Liver Disease	0.00267788
Liver Cirrhosis	End Stage Liver Disease	0.000535576
Hemorrhage	End Stage Liver Disease	0.002142304
Adenoma	Hepatitis, Alcoholic	0.001606728
Liver Diseases	Hepatitis, Alcoholic	0.029206237
Drug-Induced Liver Injury	Hepatitis, Alcoholic	0.006426912
Hemorrhage	Hepatitis, Alcoholic	0.001606728
Hepatitis B	Hepatitis, Animal	0.002142304
Typhoid Fever	Liver Cirrhosis	0.002142304
Peritonitis	Liver Cirrhosis	0.001071152
Hepatitis B	Liver Cirrhosis	0.077999237
Hepatitis C	Liver Cirrhosis	0.229814298
Adenoma	Liver Cirrhosis	0.002142304
Multiple Myeloma	Liver Cirrhosis	0.002142304
Biliary Atresia	Liver Cirrhosis	0.003749032
Gastroesophageal Reflux	Liver Cirrhosis	0.001071152
Liver Diseases	Liver Cirrhosis	0.044339236
alpha 1-Antitrypsin Deficiency	Liver Cirrhosis	0.002142304
Hepatitis, Alcoholic	Liver Cirrhosis	0.004284608
Nephrotic Syndrome	Liver Cirrhosis	0.002142304
Aneurysm	Liver Cirrhosis	0.001071152
Hyperinsulinism	Liver Cirrhosis	0.001606728
Fistula	Liver Cirrhosis	0.002142304
Hemorrhage	Liver Cirrhosis	0.011019703
Hemorrhage	Pancreatitis, Graft	0.002142304
Dehydration	Gingival Hyperplasia	0.002142304
Trachoma	Pneumonia	0.028578012
Q Fever	Pneumonia	0.001606728
Appendicitis	Pneumonia	0.000535576
Herpes Simplex	Pneumonia	0.003749032
Herpes Zoster	Pneumonia	0.002142304
Adenoma	Pneumonia	0.003749032
Carcinoma, Hepatocellular	Pneumonia	0.002142304
Rectal Neoplasms	Pneumonia	0.001071152
Brain Neoplasms	Pneumonia	0.003213456
Gastroesophageal Reflux	Pneumonia	0.004729176
Liver Diseases	Pneumonia	0.000535576
Mediastinitis	Pneumonia	0.001071152
Stroke	Pneumonia	0.000836523
Hemiplegia	Pneumonia	0.002142304
Heart Failure	Pneumonia	0.002051296
Myocardial Ischemia	Pneumonia	0.001606728
Aneurysm	Pneumonia	0.001606728
Hyperinsulinism	Pneumonia	0.001606728
Dehydration	Pneumonia	0.002142304
Hemorrhage	Pneumonia	0.001788743
Ischemia	Pneumonia	0.00267788
Chest Pain	Pneumonia	0.001606728
Diarrhea	Pneumonia	3.13E-04
Sepsis	Sinusitis	0.001253167
Abscess	Sinusitis	0.000889136
Adenoma	Sinusitis	0.000535576
Pneumonia	Sinusitis	0.004648639
Stroke	Sinusitis	0.001071152
Hemorrhage	Sinusitis	0.001606728
Sepsis	Pleural Effusion	0.001071152
Hepatitis B	Pleural Effusion	0.001071152
Esophageal Perforation	Pleural Effusion	0.004284608
Liver Cirrhosis	Pleural Effusion	0.004284608
Pneumonia	Pleural Effusion	0.006255367
Endometriosis	Pleural Effusion	0.002142304
Heart Failure	Pleural Effusion	0.009640367
Myocardial Ischemia	Pleural Effusion	0.001071152
Aneurysm	Pleural Effusion	0.002142304
Thrombocytosis	Pleural Effusion	0.001606728
Fistula	Pleural Effusion	0.00267788
Esophageal Perforation	Mediastinitis	0.007680079
Hemorrhage	Mediastinitis	0.002142304
Strabismus	Amblyopia	0.015360158
Blindness	Amblyopia	0.00267788
Anisometropia	Amblyopia	0.025000525
Retinal Vein Occlusion	Amblyopia	0.002142304
Hemorrhage	Amblyopia	0.001071152
Meningitis, Bacterial	Cerebral Infarction	0.001071152
Pneumonia	Cerebral Infarction	0.002142304
Intracranial Aneurysm	Cerebral Infarction	0.002142304
Subarachnoid Hemorrhage	Cerebral Infarction	0.002142304
Cardiac Tamponade	Cerebral Infarction	0.001071152
Heart Failure	Cerebral Infarction	0.004284608
Aneurysm	Cerebral Infarction	0.008933246
Thrombosis	Cerebral Infarction	0.012853823
Hypotension	Cerebral Infarction	0.002142304
Hemorrhage	Cerebral Infarction	0.007407056
Ischemia	Cerebral Infarction	0.019553758
Infarction	Cerebral Infarction	0.00267788
Brain Neoplasms	Intracranial Aneurysm	0.002142304
Aneurysm	Intracranial Aneurysm	0.016966886
Thrombosis	Intracranial Aneurysm	0.006426912
Hypotension	Intracranial Aneurysm	0.000535576
Cerebral Amyloid Angiopathy	Subarachnoid Hemorrhage	0.002142304
Intracranial Aneurysm	Subarachnoid Hemorrhage	0.078477585
Stroke	Subarachnoid Hemorrhage	0.003749032
Hydrocephalus	Subarachnoid Hemorrhage	0.002324319
Myocardial Infarction	Subarachnoid Hemorrhage	0.002142304
Aneurysm	Subarachnoid Hemorrhage	0.413989551
Thrombosis	Subarachnoid Hemorrhage	0.003213456
Fistula	Subarachnoid Hemorrhage	0.003749032
Hemorrhage	Subarachnoid Hemorrhage	0.007235511
Meningitis, Bacterial	Stroke	0.001606728
Herpes Zoster	Stroke	0.012853823
Adenoma	Stroke	0.045838863
Multiple Myeloma	Stroke	0.002142304
Pituitary Neoplasms	Stroke	0.052094229
Brain Neoplasms	Stroke	0.001071152
Congenital Hypothyroidism	Stroke	0.002142304
Peptic Ulcer	Stroke	0.002142304
Cerebral Infarction	Stroke	0.007326519
Cerebral Amyloid Angiopathy	Stroke	0.002142304
Intracranial Aneurysm	Stroke	0.020180342
Hydrocephalus	Stroke	0.001071152
Chronic Pain	Stroke	0.000535576
Graves Disease	Stroke	0.002142304
Retinal Vein Occlusion	Stroke	0.002142304
Cardiac Tamponade	Stroke	0.001071152
Heart Failure	Stroke	0.026152469
Myocardial Ischemia	Stroke	0.007498064
Coronary Artery Disease	Stroke	0.006426912
Myocardial Infarction	Stroke	0.009203036
Aneurysm	Stroke	0.0333755
Fibromuscular Dysplasia	Stroke	0.004284608
Thrombosis	Stroke	0.139420019
Hypotension	Stroke	0.002142304
Thrombocytosis	Stroke	0.004284608
Hyperinsulinism	Stroke	0.001606728
Hypoglycemia	Stroke	0.001071152
Hyperparathyroidism	Stroke	0.002142304
Fistula	Stroke	0.001071152
Hemorrhage	Stroke	0.066281096
Infarction	Stroke	0.229132489
Sepsis	Hydrocephalus	0.00267788
Abscess	Hydrocephalus	0.002142304
Encephalitis	Hydrocephalus	0.001071152
Adenoma	Hydrocephalus	0.00267788
Cerebral Ventricle Neoplasms	Hydrocephalus	0.001606728
Intracranial Aneurysm	Hydrocephalus	0.005537775
Meningitis	Hydrocephalus	0.034640893
Infertility	Hydrocephalus	0.002142304
Aneurysm	Hydrocephalus	0.01678487
Thrombosis	Hydrocephalus	0.003931047
Thrombocytopenia	Hydrocephalus	0.001606728
Hemorrhage	Hydrocephalus	0.036116344
Infarction	Hydrocephalus	0.00267788
Discitis	Meningitis	0.002142304
Sepsis	Meningitis	0.006426912
Herpes Simplex	Meningitis	0.013217854
Herpes Zoster	Meningitis	0.003749032
Mumps	Meningitis	0.016966886
Adenoma	Meningitis	0.004820184
Multiple Myeloma	Meningitis	0.001071152
Pituitary Neoplasms	Meningitis	0.006962488
Liver Cirrhosis	Meningitis	0.002142304
Pneumonia	Meningitis	0.425062809
Sinusitis	Meningitis	0.003395471
Mediastinitis	Meningitis	0.001606728
Cerebral Infarction	Meningitis	0.000717591
Subarachnoid Hemorrhage	Meningitis	0.00267788
Stroke	Meningitis	0.001970759
Pericardial Effusion	Meningitis	0.001071152
Aneurysm	Meningitis	0.002142304
Hypotension	Meningitis	0.001071152
Dehydration	Meningitis	0.001071152
Fistula	Meningitis	0.005891336
Hemorrhage	Meningitis	0.010539974
Infarction	Meningitis	0.004820184
Thrombosis	Spinal Cord Ischemia	0.002142304
Fistula	Spinal Cord Ischemia	0.001071152
Ischemia	Spinal Cord Ischemia	0.000535576
Brain Neoplasms	Strabismus	0.002142304
Meningitis	Strabismus	0.002142304
Blindness	Strabismus	0.001606728
Cataract	Strabismus	0.003213456
Glaucoma	Strabismus	0.00384004
Anisometropia	Strabismus	0.002142304
Aneurysm	Strabismus	0.002142304
Ischemia	Strabismus	0.002142304
Abscess	Chronic Pain	0.001071152
Rectal Neoplasms	Chronic Pain	0.002142304
Osteoarthritis	Chronic Pain	0.023110558
Vitamin D Deficiency	Chronic Pain	0.002142304
Diarrhea	Chronic Pain	0.002142304
Gastroenteritis	Hemiplegia	0.002142304
Stroke	Hemiplegia	0.017982191
Paraplegia	Hemiplegia	0.002142304
Heart Failure	Hemiplegia	0.001606728
Thrombosis	Hemiplegia	0.002142304
Hemorrhage	Hemiplegia	0.003213456
Ischemia	Hemiplegia	0.002142304
Infarction	Hemiplegia	0.002142304
Diarrhea	Hemiplegia	0.002142304
Tuberculosis, Cutaneous	Paraplegia	0.001071152
Spondylitis	Paraplegia	0.001606728
Abscess	Paraplegia	0.001606728
Stroke	Paraplegia	0.001071152
Hydrocephalus	Paraplegia	0.000535576
Spinal Cord Ischemia	Paraplegia	0.012510733
Chronic Pain	Paraplegia	0.001606728
Myocardial Infarction	Paraplegia	0.002142304
Thrombosis	Paraplegia	0.004284608
Hypotension	Paraplegia	0.004648639
Hemorrhage	Paraplegia	0.003749032
Ischemia	Paraplegia	0.035368955
Infarction	Paraplegia	0.004284608
Trachoma	Blindness	0.10909965
Q Fever	Blindness	0.002142304
Sepsis	Blindness	0.003617755
Herpes Simplex	Blindness	0.001606728
Onchocerciasis	Blindness	0.003749032
Adenoma	Blindness	0.002142304
Pituitary Neoplasms	Blindness	0.002142304
Rickets	Blindness	0.001071152
Gastroenteritis	Blindness	0.002142304
Stroke	Blindness	0.00535576
Meningitis	Blindness	0.00267788
Hemiplegia	Blindness	0.002142304
Cataract	Blindness	0.441484698
Glaucoma	Blindness	0.891242914
Diabetic Retinopathy	Blindness	0.309617466
Macular Edema	Blindness	0.004284608
Retinal Vein Occlusion	Blindness	0.01375343
Myocardial Infarction	Blindness	0.00267788
Thrombosis	Blindness	0.000535576
Hypoglycemia	Blindness	0.000535576
Dehydration	Blindness	0.001071152
Hemorrhage	Blindness	0.003213456
Ischemia	Blindness	0.004284608
Infarction	Blindness	0.00267788
Trachoma	Cataract	0.002950903
Sepsis	Cataract	0.001606728
Herpes Simplex	Cataract	0.001606728
Herpes Zoster	Cataract	0.000535576
Cockayne Syndrome	Cataract	0.003749032
Amblyopia	Cataract	0.000535576
Diabetic Retinopathy	Cataract	0.000535576
Macular Edema	Cataract	0.002940433
Retinal Vein Occlusion	Cataract	0.001606728
Coronary Artery Disease	Cataract	0.002142304
Hypocalcemia	Cataract	0.001606728
Hypoglycemia	Cataract	0.001071152
Diarrhea	Cataract	0.001606728
Trachoma	Glaucoma	0.001606728
Herpes Simplex	Glaucoma	0.001606728
Herpes Zoster	Glaucoma	0.001606728
Adenoma	Glaucoma	0.001606728
Multiple Myeloma	Glaucoma	0.002142304
Pituitary Neoplasms	Glaucoma	0.001606728
Cataract	Glaucoma	0.036733703
Graves Disease	Glaucoma	0.002142304
Retinal Vein Occlusion	Glaucoma	0.006699935
Myocardial Infarction	Glaucoma	0.001606728
Ischemia	Glaucoma	0.010448967
Infarction	Glaucoma	0.001606728
Nephrotic Syndrome	Graves Disease	0.001071152
Thrombocytopenia	Graves Disease	0.001606728
Hypoparathyroidism	Graves Disease	0.001071152
Fistula	Graves Disease	0.002142304
Cataract	Anisometropia	0.000535576
Trachoma	Diabetic Retinopathy	0.000535576
Sepsis	Diabetic Retinopathy	0.000535576
Stroke	Diabetic Retinopathy	0.000535576
Glaucoma	Diabetic Retinopathy	0.008324116
Aneurysm	Diabetic Retinopathy	0.002142304
Ischemia	Diabetic Retinopathy	0.001071152
Hepatitis C	Macular Edema	0.001071152
Diabetic Retinopathy	Macular Edema	0.033630951
Retinal Vein Occlusion	Macular Edema	0.202918766
Aneurysm	Macular Edema	0.008842239
Ischemia	Macular Edema	0.001606728
Trachoma	Retinal Vein Occlusion	0.000535576
Diabetic Retinopathy	Retinal Vein Occlusion	0.00267788
Thrombosis	Retinal Vein Occlusion	0.002142304
Fistula	Retinal Vein Occlusion	0.001606728
Trachoma	Infertility	0.040371154
Peritonitis	Infertility	0.002142304
Abscess	Infertility	0.001071152
Herpes Simplex	Infertility	0.005891336
Herpes Zoster	Infertility	0.006699935
Adenoma	Infertility	0.008933246
Pituitary Neoplasms	Infertility	0.008933246
Liver Diseases	Infertility	0.003213456
Anovulation	Infertility	0.013935446
Endometriosis	Infertility	0.15751869
Thrombocytopenia	Infertility	0.002142304
Meningitis	Hydronephrosis	0.002142304
Ureteral Obstruction	Hydronephrosis	0.001606728
Endometriosis	Hydronephrosis	0.002142304
Myocardial Infarction	Hydronephrosis	0.002142304
Infarction	Hydronephrosis	0.002142304
Hepatitis B	Nephrotic Syndrome	0.001606728
Stroke	Nephrotic Syndrome	0.002142304
Thrombosis	Nephrotic Syndrome	0.002923623
Thrombocytosis	Nephrotic Syndrome	0.002142304
Infarction	Nephrotic Syndrome	0.003213456
Peritonitis	Ureteral Obstruction	0.002142304
Endometriosis	Ureteral Obstruction	0.003213456
Aneurysm	Ureteral Obstruction	0.01107555
Ischemia	Ureteral Obstruction	0.002142304
Hyperinsulinism	Anovulation	0.003749032
Abscess	Endometriosis	0.000535576
Hepatitis B	Endometriosis	0.000535576
Adenocarcinoma, Clear Cell	Endometriosis	0.001788743
Brain Neoplasms	Endometriosis	0.000535576
Fistula	Endometriosis	0.002142304
Placenta Accreta	Placenta Previa	0.00267788
Pleural Effusion	Cardiac Tamponade	0.002142304
Meningitis	Cardiac Tamponade	0.002142304
Myocardial Infarction	Cardiac Tamponade	0.002142304
Pericardial Effusion	Cardiac Tamponade	0.009286807
Aneurysm	Cardiac Tamponade	0.012146702
Thrombosis	Cardiac Tamponade	0.003749032
Hypotension	Cardiac Tamponade	0.001071152
Hemorrhage	Cardiac Tamponade	0.007498064
Infarction	Cardiac Tamponade	0.001071152
Sepsis	Heart Failure	0.002142304
Adenoma	Heart Failure	0.000535576
Pituitary Neoplasms	Heart Failure	0.000535576
Rickets	Heart Failure	0.001071152
Liver Cirrhosis	Heart Failure	0.002142304
Blindness	Heart Failure	0.002142304
Graves Disease	Heart Failure	0.002142304
Cardiac Tamponade	Heart Failure	0.001606728
Myocardial Ischemia	Heart Failure	0.068391347
Coronary Artery Disease	Heart Failure	0.06240009
Myocardial Infarction	Heart Failure	0.188630452
Pericardial Effusion	Heart Failure	0.012853823
Aneurysm	Heart Failure	0.028224452
Intermittent Claudication	Heart Failure	0.001606728
Thrombosis	Heart Failure	0.018745159
Thrombocytopenia	Heart Failure	0.006426912
Hypocalcemia	Heart Failure	0.012146702
Hypoglycemia	Heart Failure	0.001071152
Vitamin D Deficiency	Heart Failure	0.003749032
Hyperparathyroidism	Heart Failure	0.001606728
Hypoparathyroidism	Heart Failure	0.01107555
Hyperthyroidism	Heart Failure	0.001071152
Fistula	Heart Failure	0.037511259
Hemorrhage	Heart Failure	0.000535576
Ischemia	Heart Failure	0.03415182
Infarction	Heart Failure	0.232718323
Chest Pain	Heart Failure	0.000535576
Coronary Artery Disease	Myocardial Ischemia	0.004113063
Coronary Occlusion	Myocardial Ischemia	0.011782671
Aneurysm	Myocardial Ischemia	0.004820184
Thrombosis	Myocardial Ischemia	0.000535576
Hypotension	Myocardial Ischemia	0.002142304
Hypoglycemia	Myocardial Ischemia	0.002142304
Fistula	Myocardial Ischemia	0.006426912
Hemorrhage	Myocardial Ischemia	0.002142304
Ischemia	Myocardial Ischemia	0.039653563
Stroke	Angina Pectoris	0.00267788
Blindness	Angina Pectoris	0.002142304
Heart Failure	Angina Pectoris	0.004335347
Myocardial Ischemia	Angina Pectoris	0.00839767
Coronary Artery Disease	Angina Pectoris	0.027648607
Hemorrhage	Angina Pectoris	0.003749032
Ischemia	Angina Pectoris	0.006790943
Chest Pain	Angina Pectoris	0.002142304
Herpes Simplex	Coronary Artery Disease	0.001606728
Liver Diseases	Coronary Artery Disease	0.001071152
Pneumonia	Coronary Artery Disease	0.003749032
Infertility	Coronary Artery Disease	0.001606728
Nephrotic Syndrome	Coronary Artery Disease	0.001606728
Thrombocytosis	Coronary Artery Disease	0.002142304
Hemorrhage	Coronary Artery Disease	1.98E-19
Stroke	Coronary Occlusion	0.001606728
Thrombosis	Coronary Occlusion	0.002142304
Peritonitis	Myocardial Infarction	0.00267788
Herpes Simplex	Myocardial Infarction	0.001606728
Herpes Zoster	Myocardial Infarction	0.000535576
Hepatitis C	Myocardial Infarction	0.001606728
Liver Diseases	Myocardial Infarction	0.002142304
Pneumonia	Myocardial Infarction	0.002142304
Myocardial Ischemia	Myocardial Infarction	0.030356285
Angina Pectoris	Myocardial Infarction	0.0850551
Coronary Artery Disease	Myocardial Infarction	0.033732938
Coronary Occlusion	Myocardial Infarction	0.00535576
Aneurysm	Myocardial Infarction	0.026597037
Thrombosis	Myocardial Infarction	0.323630353
Thrombocytosis	Myocardial Infarction	0.006790943
Dehydration	Myocardial Infarction	0.002142304
Hemorrhage	Myocardial Infarction	0.065009647
Ischemia	Myocardial Infarction	0.065851662
Infarction	Myocardial Infarction	0.024524036
Chest Pain	Myocardial Infarction	0.077077095
Abscess	Pericardial Effusion	0.001071152
Pneumonia	Pericardial Effusion	0.000535576
Pleural Effusion	Pericardial Effusion	0.005093207
Hemorrhage	Pericardial Effusion	0.003213456
Typhoid Fever	Aneurysm	1.82E-04
Spondylitis	Aneurysm	0.008933246
Discitis	Aneurysm	0.000535576
Peritonitis	Aneurysm	0.000535576
Brain Neoplasms	Aneurysm	0.002142304
Intestinal Obstruction	Aneurysm	0.001606728
Sinusitis	Aneurysm	0.002142304
Spinal Cord Ischemia	Aneurysm	0.000535576
Paraplegia	Aneurysm	0.013308862
Coronary Artery Disease	Aneurysm	0.006426912
Pericardial Effusion	Aneurysm	0.001606728
Fibromuscular Dysplasia	Aneurysm	0.008569215
Thrombocytopenia	Aneurysm	0.00267788
Stroke	Peripheral Arterial Disease	0.002324319
Angina Pectoris	Peripheral Arterial Disease	0.002142304
Coronary Artery Disease	Peripheral Arterial Disease	0.00267788
Thrombosis	Peripheral Arterial Disease	0.007498064
Vitamin D Deficiency	Peripheral Arterial Disease	0.002142304
Hemorrhage	Peripheral Arterial Disease	0.001071152
Ischemia	Peripheral Arterial Disease	0.003213456
Stroke	Intermittent Claudication	0.002142304
Coronary Artery Disease	Intermittent Claudication	0.001606728
Aneurysm	Intermittent Claudication	0.002142304
Peripheral Arterial Disease	Intermittent Claudication	0.008215655
Thrombosis	Intermittent Claudication	0.003749032
Peritonitis	Thrombosis	0.000535576
Sepsis	Thrombosis	0.031781252
Hepatitis B	Thrombosis	0.002142304
Adenoma	Thrombosis	0.004284608
Multiple Myeloma	Thrombosis	0.002142304
Rectal Neoplasms	Thrombosis	0.001606728
Intestinal Pseudo-Obstruction	Thrombosis	0.001071152
Protein-Losing Enteropathies	Thrombosis	0.001071152
Focal Nodular Hyperplasia	Thrombosis	0.002142304
Liver Cirrhosis	Thrombosis	0.002142304
Pneumonia	Thrombosis	0.000535576
Sinusitis	Thrombosis	0.000717591
Meningitis	Thrombosis	0.001071152
Hydronephrosis	Thrombosis	0.003749032
Endometriosis	Thrombosis	0.000535576
Pericardial Effusion	Thrombosis	0.001606728
Aneurysm	Thrombosis	0.039574666
Fibromuscular Dysplasia	Thrombosis	0.004284608
Hypotension	Thrombosis	0.005891336
Thrombocytosis	Thrombosis	0.016420839
Myeloproliferative Disorders	Thrombosis	0.002142304
Hypersplenism	Thrombosis	0.001606728
Hypocalcemia	Thrombosis	0.001606728
Vitamin D Deficiency	Thrombosis	0.000535576
Diarrhea	Thrombosis	0.000535576
Peritonitis	Hypotension	0.001606728
Rectal Neoplasms	Hypotension	0.001606728
Cockayne Syndrome	Hypotension	0.002142304
Pneumonia	Hypotension	0.000535576
Pleural Effusion	Hypotension	0.002142304
Subarachnoid Hemorrhage	Hypotension	0.001071152
Spinal Cord Ischemia	Hypotension	0.001071152
Heart Failure	Hypotension	0.002859895
Myocardial Infarction	Hypotension	0.000889136
Aneurysm	Hypotension	0.000535576
Hypocalcemia	Hypotension	0.002142304
Hypoglycemia	Hypotension	0.00267788
Dehydration	Hypotension	0.001071152
Hemorrhage	Hypotension	0.056316268
Chest Pain	Hypotension	0.001606728
Diarrhea	Hypotension	0.002142304
Biliary Atresia	Vitamin K Deficiency	0.002142304
Sepsis	Thrombocytopenia	0.012318247
Encephalitis	Thrombocytopenia	0.002142304
Liver Diseases	Thrombocytopenia	0.005891336
Liver Cirrhosis	Thrombocytopenia	0.005315491
Pneumonia	Thrombocytopenia	0.003749032
Stroke	Thrombocytopenia	0.000535576
Chronic Pain	Thrombocytopenia	0.002142304
Myocardial Infarction	Thrombocytopenia	0.000535576
Pericardial Effusion	Thrombocytopenia	0.001071152
Thrombosis	Thrombocytopenia	0.02781424
Hypotension	Thrombocytopenia	0.001606728
Hypersplenism	Thrombocytopenia	0.004284608
Ischemia	Thrombocytopenia	0.001606728
Infarction	Thrombocytopenia	0.000535576
Sepsis	Thrombocytosis	0.003749032
Rectal Neoplasms	Thrombocytosis	0.001606728
Myeloproliferative Disorders	Thrombocytosis	0.016067279
Diarrhea	Thrombocytosis	0.001606728
Multiple Myeloma	Myeloproliferative Disorders	0.002142304
Abscess	Hypersplenism	0.001071152
Rectal Neoplasms	Hypersplenism	0.002142304
Liver Cirrhosis	Hypersplenism	0.007498064
Hyperthyroidism	Thyroid Dysgenesis	0.002142304
Adenoma	Hypercalcemia	0.036622122
Multiple Myeloma	Hypercalcemia	0.015451166
Bone Diseases	Hypercalcemia	0.004375615
Gastroesophageal Reflux	Hypercalcemia	0.002142304
Nephrotic Syndrome	Hypercalcemia	0.002142304
Heart Failure	Hypercalcemia	0.001071152
Myocardial Infarction	Hypercalcemia	0.002142304
Thrombocytopenia	Hypercalcemia	0.002142304
Vitamin D Deficiency	Hypercalcemia	0.001606728
Hyperparathyroidism	Hypercalcemia	0.103247223
Infarction	Hypercalcemia	0.002142304
Adenoma	Hypocalcemia	0.000535576
Multiple Myeloma	Hypocalcemia	0.001606728
Rickets	Hypocalcemia	0.002142304
Graves Disease	Hypocalcemia	0.00267788
Hypercalcemia	Hypocalcemia	0.001071152
Vitamin D Deficiency	Hypocalcemia	0.009650838
Hypoparathyroidism	Hypocalcemia	0.017411454
Hemorrhage	Hypocalcemia	0.002142304
Infertility	Hyperinsulinism	0.002142304
Adenoma	Hypoglycemia	0.000535576
Insulinoma	Hypoglycemia	0.013217854
Carcinoma, Hepatocellular	Hypoglycemia	0.002142304
Liver Cirrhosis	Hypoglycemia	0.002142304
Pneumonia	Hypoglycemia	0.003213456
Pleural Effusion	Hypoglycemia	0.002142304
Hyperinsulinism	Hypoglycemia	0.038208163
Dehydration	Hypoglycemia	0.002142304
Hemorrhage	Hypoglycemia	0.001606728
Sepsis	Dehydration	0.002142304
Herpes Zoster	Dehydration	0.001606728
Adenoma	Dehydration	0.002142304
Brain Neoplasms	Dehydration	0.003213456
Gastroenteritis	Dehydration	0.004466623
Subarachnoid Hemorrhage	Dehydration	0.002142304
Stroke	Dehydration	0.006790943
Cardiac Tamponade	Dehydration	0.002142304
Heart Failure	Dehydration	0.001071152
Aneurysm	Dehydration	0.002142304
Hypocalcemia	Dehydration	0.001606728
Hemorrhage	Dehydration	0.004284608
Diarrhea	Dehydration	0.033398196
Sepsis	Vitamin D Deficiency	0.000535576
Hepatitis C	Vitamin D Deficiency	0.000535576
Liver Diseases	Vitamin D Deficiency	0.003213456
Sepsis	Hyperparathyroidism	0.001606728
Adenoma	Hyperparathyroidism	0.248073181
Insulinoma	Hyperparathyroidism	0.001606728
Pituitary Neoplasms	Hyperparathyroidism	0.005719791
Osteosclerosis	Hyperparathyroidism	0.002142304
Graves Disease	Hyperparathyroidism	0.001071152
Nephrotic Syndrome	Hyperparathyroidism	0.004284608
Hypocalcemia	Hyperparathyroidism	0.006426912
Vitamin D Deficiency	Hyperparathyroidism	0.017411454
Encephalitis	Hypoparathyroidism	0.000535576
Hyperparathyroidism	Hypoparathyroidism	0.008933246
Hyperthyroidism	Hypoparathyroidism	0.00267788
Adenoma	Hyperthyroidism	0.132196286
Pituitary Neoplasms	Hyperthyroidism	0.11385778
Cataract	Hyperthyroidism	0.001606728
Graves Disease	Hyperthyroidism	0.187011016
Infertility	Hyperthyroidism	0.002142304
Coronary Artery Disease	Hyperthyroidism	0.002142304
Myocardial Infarction	Hyperthyroidism	0.001606728
Hyperparathyroidism	Hyperthyroidism	0.001606728
Hemorrhage	Hyperthyroidism	0.003749032
Infarction	Hyperthyroidism	0.001606728
Diverticulitis	Fistula	0.022504661
Abscess	Fistula	0.069833064
Adenoma	Fistula	0.002142304
Rectal Neoplasms	Fistula	0.003931047
Gastroesophageal Reflux	Fistula	0.002142304
Esophageal Perforation	Fistula	0.002142304
Diverticulitis, Colonic	Fistula	0.001606728
Peptic Ulcer	Fistula	0.00535576
Pneumonia	Fistula	0.002051296
Mediastinitis	Fistula	0.003213456
Hydrocephalus	Fistula	0.000535576
Cardiac Tamponade	Fistula	0.001071152
Coronary Artery Disease	Fistula	0.002142304
Myocardial Infarction	Fistula	0.004820184
Aneurysm	Fistula	0.045180613
Fibromuscular Dysplasia	Fistula	0.002142304
Thrombosis	Fistula	0.022770448
Thrombocytosis	Fistula	0.001606728
Infarction	Fistula	0.00267788
Typhoid Fever	Hemorrhage	0.006790943
Appendicitis	Hemorrhage	0.002142304
Diverticulitis	Hemorrhage	0.010357959
Hepatitis B	Hemorrhage	0.001697736
Hepatitis C	Hemorrhage	0.001788743
Ascariasis	Hemorrhage	0.002142304
Adenoma	Hemorrhage	0.017582999
Insulinoma	Hemorrhage	0.001071152
Adrenocortical Carcinoma	Hemorrhage	0.001071152
Brain Neoplasms	Hemorrhage	0.005891336
Bone Diseases	Hemorrhage	0.001606728
Biliary Atresia	Hemorrhage	0.002142304
Gastroesophageal Reflux	Hemorrhage	0.003213456
Esophageal Perforation	Hemorrhage	0.002142304
Esophagitis	Hemorrhage	0.002142304
Peptic Ulcer	Hemorrhage	0.044548651
Fecal Impaction	Hemorrhage	0.002142304
Intussusception	Hemorrhage	0.002142304
Cerebral Amyloid Angiopathy	Hemorrhage	0.063050848
Intracranial Aneurysm	Hemorrhage	0.093000959
Glaucoma	Hemorrhage	0.00267788
Graves Disease	Hemorrhage	0.002142304
Diabetic Retinopathy	Hemorrhage	0.001606728
Retinal Vein Occlusion	Hemorrhage	0.00803364
Infertility	Hemorrhage	0.000535576
Lupus Nephritis	Hemorrhage	0.002142304
Anovulation	Hemorrhage	0.002142304
Endometriosis	Hemorrhage	0.013662422
Placenta Accreta	Hemorrhage	0.002324319
Placenta Previa	Hemorrhage	0.018937645
Aneurysm	Hemorrhage	0.999
Thrombosis	Hemorrhage	0.022585079
Vitamin K Deficiency	Hemorrhage	0.018300591
Thrombocytopenia	Hemorrhage	0.050315272
Thrombocytosis	Hemorrhage	0.00267788
Myeloproliferative Disorders	Hemorrhage	0.003213456
Hypersplenism	Hemorrhage	0.003749032
Fistula	Hemorrhage	0.096424615
Discitis	Ischemia	0.002142304
Abscess	Ischemia	0.002142304
Hepatitis C	Ischemia	0.002142304
Carcinoma, Hepatocellular	Ischemia	0.00267788
Multiple Myeloma	Ischemia	0.002142304
Rectal Neoplasms	Ischemia	0.002142304
Bone Diseases	Ischemia	0.002142304
Peptic Ulcer	Ischemia	0.002142304
End Stage Liver Disease	Ischemia	0.001606728
Cerebral Amyloid Angiopathy	Ischemia	0.006790943
Intracranial Aneurysm	Ischemia	0.001071152
Subarachnoid Hemorrhage	Ischemia	0.002131833
Stroke	Ischemia	0.010012974
Hydrocephalus	Ischemia	0.008933246
Meningitis	Ischemia	0.002142304
Hydronephrosis	Ischemia	0.002142304
Cardiac Tamponade	Ischemia	0.001606728
Coronary Artery Disease	Ischemia	0.006204627
Coronary Occlusion	Ischemia	0.011247095
Aneurysm	Ischemia	0.016714804
Fibromuscular Dysplasia	Ischemia	0.004284608
Thrombosis	Ischemia	0.165353462
Hypotension	Ischemia	0.051681079
Hypoglycemia	Ischemia	0.003749032
Fistula	Ischemia	0.014824582
Hemorrhage	Ischemia	0.025026087
Peritonitis	Infarction	0.000535576
Herpes Simplex	Infarction	0.001606728
Hepatitis C	Infarction	0.001606728
Liver Diseases	Infarction	0.002142304
Pneumonia	Infarction	0.004284608
Cerebral Amyloid Angiopathy	Infarction	0.002142304
Intracranial Aneurysm	Infarction	0.002142304
Subarachnoid Hemorrhage	Infarction	0.001606728
Myocardial Ischemia	Infarction	0.034186108
Angina Pectoris	Infarction	0.087197404
Coronary Artery Disease	Infarction	0.046546493
Coronary Occlusion	Infarction	0.00151572
Aneurysm	Infarction	0.059207321
Fibromuscular Dysplasia	Infarction	0.006426912
Thrombosis	Infarction	0.525027048
Hypotension	Infarction	0.007508534
Thrombocytosis	Infarction	0.006790943
Dehydration	Infarction	0.002142304
Hemorrhage	Infarction	0.095295112
Ischemia	Infarction	0.139158634
Chest Pain	Infarction	0.08741583
Abscess	Chest Pain	0.002142304
Myocardial Ischemia	Chest Pain	0.019917789
Coronary Artery Disease	Chest Pain	0.001071152
Aneurysm	Chest Pain	0.003749032
Thrombosis	Chest Pain	0.00267788
Thrombocytosis	Chest Pain	0.003395471
Hemorrhage	Chest Pain	0.002142304
Ischemia	Chest Pain	0.03250906
Typhoid Fever	Diarrhea	0.005093207
Abscess	Diarrhea	0.000535576
Encephalitis	Diarrhea	0.001606728
Herpes Zoster	Diarrhea	0.003213456
Mumps	Diarrhea	0.001606728
Rectal Neoplasms	Diarrhea	0.010004398
Gastroenteritis	Diarrhea	0.011782671
Intestinal Obstruction	Diarrhea	0.001071152
Intestinal Perforation	Diarrhea	0.004284608
Liver Diseases	Diarrhea	0.004284608
Meningitis	Diarrhea	0.003749032
Heart Failure	Diarrhea	0.001071152
Thrombocytopenia	Diarrhea	0.009367344
Fistula	Diarrhea	0.000535576
Hemorrhage	Diarrhea	0.001253167
Chest Pain	Diarrhea	0.002142304
